# Supplementary material for: Metabolic Dependencies Underlie Interaction Patterns of Gut Microbiota During Enteropathogenesis
Source: Front Microbiol. 2019 Jun 4;10:1205. doi: 10.3389/fmicb.2019.01205 (PMC6558107; doi:10.3389/fmicb.2019.01205)
Supplement: Supplementary file 1 [file Table_1.XLS]

## Sheet: Table S1
Table S1: The detailed information on change in bacterial abundance of IBD.
Numbers colored in red mean "increase",while colored in blue represent "decrease".
Name	Num_IBD1_mphan	Num_IBD2_mphan
Akkermansia muciniphila	1	1
Alistipes finegoldii	2	NA
Alistipes indistinctus	3	NA
Alistipes onderdonkii	4	2
Alistipes putredinis	5	3
Alistipes shahii	6	4
Anaerostipes hadrus	NA	5
Bacteroidales bacterium ph8	7	NA
Bacteroides caccae	8	6
Bacteroides cellulosilyticus	9	NA
Bacteroides coprocola	10	NA
Bacteroides coprophilus	11	NA
Bacteroides dorei	12	7
Bacteroides eggerthii	13	NA
Bacteroides finegoldii	14	NA
Bacteroides fragilis	15	8
Bacteroides massiliensis	16	NA
Bacteroides nordii	17	NA
Bacteroides ovatus	18	9
Bacteroides salyersiae	19	NA
Bacteroides sp 4 3 47FAA	20	NA
Bacteroides stercoris	21	NA
Bacteroides thetaiotaomicron	22	10
Bacteroides uniformis	23	11
Bacteroides vulgatus	24	12
Barnesiella intestinihominis	25	13
Bifidobacterium adolescentis	26	14
Bifidobacterium angulatum	NA	15
Bifidobacterium animalis	NA	16
Bifidobacterium bifidum	NA	17
Bifidobacterium catenulatum	NA	18
Bifidobacterium longum	27	19
Bifidobacterium pseudocatenulatum	NA	20
Bifidobacterium pseudolongum	NA	21
Bilophila unclassified	28	NA
Blautia hydrogenotrophica	NA	22
Catenibacterium mitsuokai	NA	23
Collinsella aerofaciens	29	24
Collinsella tanakaei	NA	25
Coprobacillus unclassified	NA	26
Coprococcus catus	NA	27
Coprococcus comes	30	28
Coprococcus sp ART55 1	31	NA
Dialister invisus	32	29
Dorea formicigenerans	NA	30
Dorea longicatena	33	31
Dorea unclassified	NA	32
Eggerthella unclassified	NA	33
Enterococcus faecium	NA	34
Epsilon15likevirus unclassified	NA	35
Escherichia coli	34	36
Escherichia unclassified	NA	37
Eubacterium biforme	35	NA
Eubacterium eligens	36	NA
Eubacterium hallii	37	38
Eubacterium rectale	38	39
Eubacterium siraeum	39	40
Eubacterium ventriosum	40	41
Faecalibacterium prausnitzii	41	42
Klebsiella pneumoniae	42	NA
Lachnospiraceae bacterium 1 1 57FAA	NA	43
Lachnospiraceae bacterium 5 1 63FAA	NA	44
Lachnospiraceae bacterium 8 1 57FAA	NA	45
Megamonas funiformis	43	NA
Megamonas unclassified	44	NA
Megasphaera unclassified	45	NA
Methanobrevibacter smithii	46	46
Methanobrevibacter unclassified	NA	47
Odoribacter splanchnicus	47	48
Oscillibacter unclassified	48	NA
Parabacteroides distasonis	49	49
Parabacteroides goldsteinii	50	NA
Parabacteroides johnsonii	51	NA
Parabacteroides merdae	52	50
Parabacteroides unclassified	53	NA
Paraprevotella clara	54	NA
Paraprevotella unclassified	55	51
Prevotella copri	56	52
Roseburia hominis	57	NA
Roseburia intestinalis	58	53
Roseburia inulinivorans	59	NA
Roseburia unclassified	NA	54
Ruminococcus bromii	60	55
Ruminococcus callidus	61	NA
Ruminococcus champanellensis	62	NA
Ruminococcus gnavus	NA	56
Ruminococcus lactaris	63	57
Ruminococcus obeum	NA	58
Ruminococcus sp 5 1 39BFAA	64	NA
Ruminococcus torques	NA	59
Streptococcus infantarius	NA	60
Streptococcus lutetiensis	NA	61
Streptococcus pasteurianus	NA	62
Streptococcus salivarius	NA	63
Streptococcus thermophilus	NA	64
Subdoligranulum unclassified	65	65
Sutterella wadsworthensis	66	66
Veillonella ratti	67	NA
