# Supplementary material for: Metabolic Dependencies Underlie Interaction Patterns of Gut Microbiota During Enteropathogenesis
Source: Front Microbiol. 2019 Jun 4;10:1205. doi: 10.3389/fmicb.2019.01205 (PMC6558107; doi:10.3389/fmicb.2019.01205)
Supplement: Supplementary file 2 [file Table_2.XLS]

## Sheet: Table S2
Table S2: Description of each reconstructed strain including taxonomy, biological traits.
Organism	ModelTrans	ModelAGORA	Kingdom	Phylum	Class	Order	Family	Genus	Species	Platform	Oxygen status	Metabolism	Gram staining	Type	Draft_creator	Draft_created	Draft reconstruction ID	Platform	Kbase_genome_ID	PubSEED_ID	NCBI_ID	IMG_ID	Genome_size	Genes	Reactions	Unique metabolites
Brevibacterium massiliense 5401308	kb_g_25151_model_gf	Brevibacterium_massiliense_5401308	Bacteria	Actinobacteria	Actinobacteria	Actinomycetales	Brevibacteriaceae	Brevibacterium	Brevibacterium massiliense	KBase	Aerobe	Respiratory, non fermentative	Positive	Commensal	chenry	2016-04-15	kb_g_25151_model_gf	Kbase	kb|g.25151	Brevibacterium massiliense 5401308 (1176165.3)	1176165	2548877016	2349262	687	1233	985
Ralstonia sp. 5_7_47FAA	Seed658664_3_30032	Ralstonia_sp_5_7_47FAA	Bacteria	Proteobacteria	Betaproteobacteria	Burkholderiales	Burkholderiaceae	Ralstonia	unclassified Ralstonia	ModelSEED	Aerobe	Strictly aerobic, respiratory	Negative	Commensal	Ines Thiele	2012-06-29	Seed658664_3_30032	ModelSEED		Ralstonia sp. 5_7_47FAA (658664.3)	658664	649989994	5231733	1223	1482	1065
Brachybacterium paraconglomeratum LC44	kb_g_23654_model_gf	Brachybacterium_paraconglomeratum_LC44	Bacteria	Actinobacteria	Actinobacteria	Actinomycetales	Dermabacteraceae	Brachybacterium	Brachybacterium paraconglomeratum	KBase	Aerobe, microaerophile	Saccharolytic	Positive	Commensal	chenry	2016-04-15	kb_g_23654_model_gf	Kbase	kb|g.23654	Brachybacterium paraconglomeratum LC44 (1064537.3)	1064537	2548876523	3784483	910	1394	1062
Clostridium scindens ATCC 35704	Seed411468_9_30032	Clostridium_scindens_ATCC_35704	Bacteria	Firmicutes	Clostridia	Clostridiales	Lachnospiraceae	Lachnoclostridium	Clostridium scindens	ModelSEED	Aerotolerant	Saccharolytic, fermentative	Positive	Commensal	Ines Thiele	2012-04-20	Seed411468_9_30032	ModelSEED		Clostridium scindens ATCC 35704 (411468.9)	411468	641736197	3619905	775	1036	853
Actinomyces oris K20	kb_g_27961_model_gf	Actinomyces_oris_K20	Bacteria	Actinobacteria	Actinobacteria	Actinomycetales	Actinomycetaceae	Actinomyces	Actinomyces oris	KBase	Facultative anaerobe	Saccharolytic, fermentative	Positive	Commensal	chenry	2016-04-15	kb_g_27961_model_gf	Kbase	kb|g.27961		871541	649989901	2872429	535	1151	929
Bacillus cereus AH187 (F4810/72)	Seed6666666_58844_128522	Bacillus_cereus_AH187_F4810_72	Bacteria	Firmicutes	Bacilli	Bacillales	Bacillaceae	Bacillus	Bacillus cereus	ModelSEED	Facultative anaerobe	Respiration or fermentation of carbohydrates and central metabolism intermediates	Positive	Commensal	Eugen Bauer	2014-08-03	Seed6666666_58844_128522	ModelSEED		Bacillus cereus AH187 (405534.9)	405534	643348510	5599857	1125	1557	1112
Bacillus cereus G9842	Seed6666666_58845_128522	Bacillus_cereus_G9842	Bacteria	Firmicutes	Bacilli	Bacillales	Bacillaceae	Bacillus	Bacillus cereus	ModelSEED	Facultative anaerobe	Respiration or fermentation of carbohydrates and central metabolism intermediates	Positive	Commensal	Eugen Bauer	2014-08-03	Seed6666666_58845_128522	ModelSEED		Bacillus cereus G9842 (405531.7)	405531	643348513	5736823	1128	1569	1113
Corynebacterium ammoniagenes DSM 20306	kb_g_2775_model_gf	Corynebacterium_ammoniagenes_DSM_20306	Bacteria	Actinobacteria	Actinobacteria	Actinomycetales	Corynebacteriaceae	Croynebacterium	Corynebacterium ammoniagenes	KBase	Facultative anaerobe	Saccharolytic	Positive	Commensal	chenry	2016-04-15	kb_g_2775_model_gf	Kbase	kb|g.2775	Corynebacterium ammoniagenes DSM 20306 (649754.3)	649754	NA	2764167	755	1278	1026
Enterococcus asini ATCC 700915	kb_g_30358_model_gf	Enterococcus_asini_ATCC_700915	Bacteria	Firmicutes	Bacilli	Lactobacillales	Enterococcaceae	Enterococcus	Enterococcus asini	KBase	Facultative anaerobe	Saccharolytic, fermentative	Positive	Commensal	Laura Kutt	2016-04-18	kb_g_30358_model_gf	Kbase	kb|g.30358	Enterococcus asini ATCC 700915 (1158606.3)	1158606	2545824658	2572706	749	1286	970
Enterococcus avium ATCC 14025	kb_g_29873_model_gf	Enterococcus_avium_ATCC_14025	Bacteria	Firmicutes	Bacilli	Lactobacillales	Enterococcaceae	Enterococcus	Enterococcus avium	KBase	Facultative anaerobe	Saccharolytic, fermentative	Positive	Commensal	Laura Kutt	2016-04-18	kb_g_29873_model_gf	Kbase	kb|g.29873	Enterococcus avium ATCC 14025 (1140002.3)	1140002	2545824652	4613601	1273	1366	1027
Enterococcus caccae ATCC BAA-1240	kb_g_30368_model_gf	Enterococcus_caccae_ATCC_BAA_1240	Bacteria	Firmicutes	Bacilli	Lactobacillales	Enterococcaceae	Enterococcus	Enterococcus caccae	KBase	Facultative anaerobe	Saccharolytic, fermentative	Positive	Commensal	Laura Kutt	2016-04-18	kb_g_30368_model_gf	Kbase	kb|g.30368	Enterococcus caccae ATCC BAA-1240 (1158612.3)	1158612	2545824664	3551822	888	1350	998
Enterococcus casseliflavus ATCC 12755	kb_g_3600_model_gf	Enterococcus_casseliflavus_ATCC_12755	Bacteria	Firmicutes	Bacilli	Lactobacillales	Enterococcaceae	Enterococcus	Enterococcus casseliflavus	KBase	Facultative anaerobe	Saccharolytic, fermentative	Positive	Commensal	Laura Kutt	2016-04-18	kb_g_3600_model_gf	Kbase	kb|g.3600	Enterococcus casseliflavus ATCC 12755 (888066.3)	888066	NA	3600801	1003	1296	992
Enterococcus cecorum DSM 20682 = ATCC 43198	kb_g_29600_model_gf	Enterococcus_cecorum_DSM_20682	Bacteria	Firmicutes	Bacilli	Lactobacillales	Enterococcaceae	Enterococcus	Enterococcus cecorum	KBase	Facultative anaerobe	Saccharolytic, fermentative	Positive	Commensal	Laura Kutt	2016-04-18	kb_g_29600_model_gf	Kbase	kb|g.29600	Enterococcus cecorum DSM 20682 = ATCC 43198 (1121864.3)	1121864	2541047997	2408477	738	1258	955
Enterococcus dispar ATCC 51266	kb_g_29867_model_gf	Enterococcus_dispar_ATCC_51266	Bacteria	Firmicutes	Bacilli	Lactobacillales	Enterococcaceae	Enterococcus	Enterococcus dispar	KBase	Facultative anaerobe	Saccharolytic, fermentative	Positive	Commensal	Laura Kutt	2016-04-18	kb_g_29867_model_gf	Kbase	kb|g.29867	Enterococcus dispar ATCC 51266 (1139219.3)	1139219	2545824666	2812918	788	1265	947
Enterococcus durans ATCC 6056	kb_g_29871_model_gf	Enterococcus_durans_ATCC_6056	Bacteria	Firmicutes	Bacilli	Lactobacillales	Enterococcaceae	Enterococcus	Enterococcus durans	KBase	Facultative anaerobe	Saccharolytic, fermentative	Positive	Commensal	Laura Kutt	2016-04-18	kb_g_29871_model_gf	Kbase	kb|g.29871	Enterococcus durans ATCC 6056 (1140001.3)	1140001	2545824655	3170474	757	1174	892
Enterococcus faecalis OG1RF, ATCC 47077	Seed474186_10_124632	Enterococcus_faecalis_OG1RF_ATCC_47077	Bacteria	Firmicutes	Bacilli	Lactobacillales	Enterococcaceae	Enterococcus	Enterococcus faecalis	ModelSEED	Facultative anaerobe	Saccharolytic, fermentative	Positive	Commensal	Eugen Bauer	2014-08-03	Seed474186_10_124632	ModelSEED		Enterococcus faecalis OG1RF (474186.5)	474186	2511231133	2739625	737	1164	866
Enterococcus faecalis TX0104	Seed491074_3_30032	Enterococcus_faecalis_TX0104	Bacteria	Firmicutes	Bacilli	Lactobacillales	Enterococcaceae	Enterococcus	Enterococcus faecalis	ModelSEED	Facultative anaerobe	Saccharolytic, fermentative	Positive	Commensal	Ines Thiele	2012-04-20	Seed491074_3_30032	ModelSEED		Enterococcus faecalis TX0104 (491074.3)	491074	643886065	3106826	798	1121	849
Enterococcus faecalis TX1322	Seed525278_3_30032	Enterococcus_faecalis_TX1322	Bacteria	Firmicutes	Bacilli	Lactobacillales	Enterococcaceae	Enterococcus	Enterococcus faecalis	ModelSEED	Facultative anaerobe	Saccharolytic, fermentative	Positive	Commensal	Ines Thiele	2012-09-06	Seed525278_3_30032	ModelSEED		Enterococcus faecalis TX1322 (525278.3)	525278	643886064	2929602	831	1127	858
Enterococcus faecalis TX2134	Seed749518_3_30032	Enterococcus_faecalis_TX2134	Bacteria	Firmicutes	Bacilli	Lactobacillales	Enterococcaceae	Enterococcus	Enterococcus faecalis	ModelSEED	Facultative anaerobe	Saccharolytic, fermentative	Positive	Commensal	Ines Thiele	2012-06-29	Seed749518_3_30032	ModelSEED		Enterococcus faecalis TX2134 (749518.3)	749518	648276641	3120725	799	1104	849
Enterococcus faecalis V583	Seed6666666_59017_128522	Enterococcus_faecalis_V583	Bacteria	Firmicutes	Bacilli	Lactobacillales	Enterococcaceae	Enterococcus	Enterococcus faecalis	ModelSEED	Facultative anaerobe	Saccharolytic, fermentative	Positive	Commensal	Eugen Bauer	2014-09-03	Seed6666666_59017_128522	ModelSEED		Enterococcus faecalis V583 (226185.9)	226185	637000101	3359974	770	1183	885
Enterococcus gallinarum EG2	kb_g_2381_model_gf	Enterococcus_gallinarum_EG2	Bacteria	Firmicutes	Bacilli	Lactobacillales	Enterococcaceae	Enterococcus	Enterococcus gallinarum	KBase	Facultative anaerobe	Saccharolytic, fermentative	Positive	Commensal	Laura Kutt	2016-05-29	kb_g_2381_model_gf	Kbase	kb|g.2381	Enterococcus gallinarum EG2 (565653.4)	565653	647533156	3162323	872	1314	977
Enterococcus hirae ATCC 9790	kb_g_27747_model_gf	Enterococcus_hirae_ATCC_9790	Bacteria	Firmicutes	Bacilli	Lactobacillales	Enterococcaceae	Enterococcus	Enterococcus hirae	KBase	Facultative anaerobe	Saccharolytic, fermentative	Positive	Commensal	Laura Kutt	2016-04-18	kb_g_27747_model_gf	Kbase	kb|g.27747	Enterococcus hirae ATCC 9790 (768486.3)	768486	2521172711	2856440	745	1172	903
Enterococcus phoeniculicola ATCC BAA-412	kb_g_30366_model_gf	Enterococcus_phoeniculicola_ATCC_BAA_412	Bacteria	Firmicutes	Bacilli	Lactobacillales	Enterococcaceae	Enterococcus	Enterococcus phoeniculicola	KBase	Facultative anaerobe	Saccharolytic, fermentative	Positive	Commensal	Laura Kutt	2016-04-18	kb_g_30366_model_gf	Kbase	kb|g.30366	Enterococcus phoeniculicola ATCC BAA-412 (1158610.3)	1158610	2545824659	3910972	995	1265	983
Enterococcus saccharolyticus DSM8903	kb_g_1031_model_gf	Enterococcus_saccharolyticus_DSM8903	Bacteria	Firmicutes	Bacilli	Lactobacillales	Enterococcaceae	Enterococcus	Enterococcus saccharolyticus	KBase	Facultative anaerobe	Saccharolytic, fermentative	Positive	Commensal	Laura Kutt	2016-04-18	kb_g_1031_model_gf	Kbase	kb|g.1031		351627	640427106	2970275	575	1108	924
Enterococcus sp. 7L76	Seed657310_3_30032	Enterococcus_sp_7L76	Bacteria	Firmicutes	Bacilli	Lactobacillales	Enterococcaceae	Enterococcus	unclassified Enterococcus	ModelSEED	Facultative anaerobe	Saccharolytic, fermentative	Positive	Commensal	Ines Thiele	2012-06-25	Seed657310_3_30032	ModelSEED		Enterococcus sp. 7L76 (657310.3)	657310	650377930	3096657	808	1097	851
Escherichia coli SE11	Seed6666666_59080_128522	Escherichia_coli_SE11	Bacteria	Proteobacteria	Gammaproteobacteria	Enterobacteriales	Enterobacteriaceae	Escherichia	Escherichia coli	ModelSEED	Facultative anaerobe	Fermentative or respiratory, various carbohydrates, amino acids and TCA cycle intermediates used	Negative	Commensal	Eugen Bauer	2014-09-03	Seed6666666_59080_128522	ModelSEED		Escherichia coli SE11 (409438.11)	409438	643348551	5155626	1224	1805	1156
Escherichia coli str. K-12 substr. MG1655	Seed511145_12_30032	Escherichia_coli_str_K_12_substr_MG1655	Bacteria	Proteobacteria	Gammaproteobacteria	Enterobacteriales	Enterobacteriaceae	Escherichia	Escherichia coli	ModelSEED	Facultative anaerobe	Fermentative or respiratory, various carbohydrates, amino acids and TCA cycle intermediates used	Negative	Commensal	Ines Thiele	2012-06-29	Seed511145_12_30032	ModelSEED		Escherichia coli str. K-12 substr. MG1655 (511145.12)	511145	2554235122	4656144	1258	1786	1149
Escherichia hermannii NBRC 105704	kb_g_24323_model_gf	Escherichia_hermannii_NBRC_105704	Bacteria	Proteobacteria	Gammaproteobacteria	Enterobacteriales	Enterobacteriaceae	Escherichia	Escherichia hermannii	KBase	Facultative anaerobe	Fermentative, respiratory	Negative	Commensal	Laura Kutt	2016-04-18	kb_g_24323_model_gf	Kbase	kb|g.24323	Escherichia hermannii NBRC 105704 (1115512.3)	1115512	2514752030	4495280	1245	1669	1174
Escherichia sp. 1_1_43	Seed457400_3_30032	Escherichia_sp_1_1_43	Bacteria	Proteobacteria	Gammaproteobacteria	Enterobacteriales	Enterobacteriaceae	Escherichia	unclassified Escherichia	ModelSEED	Facultative anaerobe	Fermentative or respiratory	Negative	Commensal	Ines Thiele	2012-09-06	Seed457400_3_30032	ModelSEED		Escherichia sp. 1_1_43 (457400.3)	457400	646206261	2235585	621	1127	867
Escherichia sp. 3_2_53FAA	Seed469598_5_30032	Escherichia_sp_3_2_53FAA	Bacteria	Proteobacteria	Gammaproteobacteria	Enterobacteriales	Enterobacteriaceae	Escherichia	unclassified Escherichia	ModelSEED	Facultative anaerobe	Fermentative or respiratory	Negative	Commensal	Ines Thiele	2012-09-06	Seed469598_5_30032	ModelSEED		Escherichia sp. 3_2_53FAA (469598.5)	469598	646206259	5175730	1331	1729	1122
Escherichia sp. 4_1_40B	Seed457401_3_30032	Escherichia_sp_4_1_40B	Bacteria	Proteobacteria	Gammaproteobacteria	Enterobacteriales	Enterobacteriaceae	Escherichia	unclassified Escherichia	ModelSEED	Facultative anaerobe	Fermentative or respiratory	Negative	Commensal	Ines Thiele	2012-09-06	Seed457401_3_30032	ModelSEED		Escherichia sp. 4_1_40B (457401.3)	457401	2562617151	4905506	1267	1757	1137
Granulicatella adiacens ATCC 49175	kb_g_2710_model_gf	Granulicatella_adiacens_ATCC_49175	Bacteria	Firmicutes	Bacilli	Lactobacillales	Carnobacteriaceae	Granulicatella	Granulicatella adiacens	KBase	Facultative anaerobe	Saccharolytic, fermentative	Positive	Commensal	Laura Kutt	2016-04-17	kb_g_2710_model_gf	Kbase	kb|g.2710	Granulicatella adiacens ATCC 49175 (638301.3)	638301	NA	1947166	505	997	783
Granulicatella elegans ATCC 700633	kb_g_2649_model_gf	Granulicatella_elegans_ATCC_700633	Bacteria	Firmicutes	Bacilli	Lactobacillales	Carnobacteriaceae	Granulicatella	Granulicatella elegans	KBase	Facultative anaerobe	Saccharolytic, fermentative	Positive	Commensal	Laura Kutt	2016-04-18	kb_g_2649_model_gf	Kbase	kb|g.2649	Granulicatella elegans ATCC 700633 (626369.3)	626369	647533172	1900014	523	1027	809
Haemophilus haemolyticus M19501	kb_g_23309_model_gf	Haemophilus_haemolyticus_M19501	Bacteria	Proteobacteria	Gammaproteobacteria	Pasteurellales	Pasteurellaceae	Haemophilus	Haemophilus haemolyticus	KBase	Facultative anaerobe	Saccharolytic, fermentative	Negative	Commensal	Laura Kutt	2016-04-18	kb_g_23309_model_gf	Kbase	kb|g.23309	Haemophilus haemolyticus M19501 (1028803.3)	1028803	2529292793	1884911	663	1221	966
Kingella oralis ATCC 51147	kb_g_2656_model_gf	Kingella_oralis_ATCC_51147	Bacteria	Proteobacteria	Betaproteobacteria	Neisseriales	Neisseriaceae	Kingella	Kingella oralis	KBase	Facultative anaerobe	Saccharolytic, fermentative	Negative	Commensal	Laura Kutt	2016-04-18	kb_g_2656_model_gf	Kbase	kb|g.2656	Kingella oralis ATCC 51147 (629741.3)	629741	NA	2406675	597	1094	899
Lactobacillus amylolyticus DSM 11664	Seed585524_3_30032	Lactobacillus_amylolyticus_DSM_11664	Bacteria	Firmicutes	Bacilli	Lactobacillales	Lactobacillaceae	Lactobacillus	Lactobacillus amylolyticus	ModelSEED	Facultative anaerobe	Saccharolytic, respiratory or fermentative	Positive	Commensal	Ines Thiele	2012-06-29	Seed585524_3_30032	ModelSEED		Lactobacillus amylolyticus DSM 11664 (585524.3)	585524	647000263	1540806	431	763	648
Lactobacillus antri DSM 16041	Seed525309_3_30032	Lactobacillus_antri_DSM_16041	Bacteria	Firmicutes	Bacilli	Lactobacillales	Lactobacillaceae	Lactobacillus	Lactobacillus antri	ModelSEED	Facultative anaerobe	Saccharolytic, respiratory or fermentative	Positive	Commensal	Ines Thiele	2012-09-06	Seed525309_3_30032	ModelSEED		Lactobacillus antri DSM 16041 (525309.3)	525309	645951838	2242444	621	1016	833
Lactobacillus buchneri ATCC 11577	Seed525318_3_30032	Lactobacillus_buchneri_ATCC_11577	Bacteria	Firmicutes	Bacilli	Lactobacillales	Lactobacillaceae	Lactobacillus	Lactobacillus buchneri	ModelSEED	Facultative anaerobe	Saccharolytic, respiratory or fermentative	Positive	Commensal	Ines Thiele	2012-09-06	Seed525318_3_30032	ModelSEED		Lactobacillus buchneri ATCC 11577 (525318.3)	525318	643886062	2858741	805	1114	884
Lactobacillus crispatus 125-2-CHN	Seed575595_3_30032	Lactobacillus_crispatus_125_2_CHN	Bacteria	Firmicutes	Bacilli	Lactobacillales	Lactobacillaceae	Lactobacillus	Lactobacillus crispatus	ModelSEED	Facultative anaerobe	Saccharolytic, respiratory or fermentative	Positive	Commensal	Ines Thiele	2012-06-29	Seed575595_3_30032	ModelSEED		Lactobacillus crispatus 125-2-CHN (575595.3)	575595	647533176	2305246	536	736	630
Lactobacillus hilgardii ATCC 8290	Seed525327_3_30032	Lactobacillus_hilgardii_ATCC_8290	Bacteria	Firmicutes	Bacilli	Lactobacillales	Lactobacillaceae	Lactobacillus	Lactobacillus hilgardii	ModelSEED	Facultative anaerobe	Saccharolytic, respiratory or fermentative	Positive	Commensal	Ines Thiele	2012-09-06	Seed525327_3_30032	ModelSEED		Lactobacillus hilgardii ATCC 8290 (525327.3)	1423757	643886044	2619588	767	1118	886
Lactobacillus ruminis ATCC 25644	Seed525362_3_30032	Lactobacillus_ruminis_ATCC_25644	Bacteria	Firmicutes	Bacilli	Lactobacillales	Lactobacillaceae	Lactobacillus	Lactobacillus ruminis	ModelSEED	Facultative anaerobe	Saccharolytic, respiratory or fermentative	Positive	Commensal	Ines Thiele	2012-06-25	Seed525362_3_30032	ModelSEED		Lactobacillus ruminis ATCC 25644 (525362.3)	525362	2537562022	2069085	596	979	779
Lactobacillus ultunensis DSM 16047	Seed525365_3_30032	Lactobacillus_ultunensis_DSM_16047	Bacteria	Firmicutes	Bacilli	Lactobacillales	Lactobacillaceae	Lactobacillus	Lactobacillus ultunensis	ModelSEED	Facultative anaerobe	Saccharolytic, respiratory or fermentative	Positive	Commensal	Ines Thiele	2012-06-25	Seed525365_3_30032	ModelSEED		Lactobacillus ultunensis DSM 16047 (525365.3)	525365	643886047	2168059	556	908	741
Listeria grayi DSM 20601	Seed525367_9_30032	Listeria_grayi_DSM_20601	Bacteria	Firmicutes	Bacilli	Bacillales	Listeriaceae	Listeria	Listeria grayi	ModelSEED	Facultative anaerobe	Saccharolytic, respiratory or fermentative	Positive	Commensal	Ines Thiele	2012-06-25	Seed525367_9_30032	ModelSEED		Listeria grayi DSM 20601 (525367.9)	525367	2562617157	2589961	809	1235	905
Propionibacterium acnes KPA171202	kb_g_580_model_gf	Propionibacterium_acnes_KPA171202	Bacteria	Actinobacteria	Actinobacteria	Actinomycetales	Propionibacterineae	Propionibacterium	Propionibacterium acnes	KBase	Facultative anaerobe	Saccharolytic, fermentative	Positive	Commensal	Laura Kutt	2016-06-02	kb_g_580_model_gf	Kbase	kb|g.580	Propionibacterium acnes KPA171202 (267747.1)	267747	637000215	2560265	787	1301	1001
Streptococcus australis ATCC 700641	kb_g_3629_model_gf	Streptococcus_australis_ATCC_700641	Bacteria	Firmicutes	Bacilli	Lactobacillales	Streptococcaceae	Streptococcus	Streptococcus australis	KBase	Facultative anaerobe	Saccharolytic, respiratory or fermentative	Positive	Commensal	Laura Kutt	2016-04-18	kb_g_3629_model_gf	Kbase	kb|g.3629	Streptococcus australis ATCC 700641 (888833.3)	888833	NA	2129953	641	1182	915
Streptococcus constellatus subsp. constellatus SK53	kb_g_24158_model_gf	Streptococcus_constellatus_subsp_constellatus_SK53	Bacteria	Firmicutes	Bacilli	Lactobacillales	Streptococcaceae	Streptococcus	Streptococcus constellatus	KBase	Facultative anaerobe	Saccharolytic, respiratory or fermentative	Positive	Commensal	Laura Kutt	2016-04-18	kb_g_24158_model_gf	Kbase	kb|g.24158		1095730	2537561968	1840061	514	1053	835
Streptococcus constellatus subsp. pharyngis SK1060	kb_g_23362_model_gf	Streptococcus_constellatus_subsp_pharyngis_SK1060	Bacteria	Firmicutes	Bacilli	Lactobacillales	Streptococcaceae	Streptococcus	Streptococcus constellatus	KBase	Facultative anaerobe	Saccharolytic, respiratory or fermentative	Positive	Commensal	Laura Kutt	2016-05-29	kb_g_23362_model_gf	Kbase	kb|g.23362	Streptococcus constellatus subsp. pharyngis SK1060 (1035184.3)	1035184	2512047071	1963771	669	1080	846
Streptococcus cristatus ATCC 51100	kb_g_3631_model_gf	Streptococcus_cristatus_ATCC_51100	Bacteria	Firmicutes	Bacilli	Lactobacillales	Streptococcaceae	Streptococcus	Streptococcus cristatus	KBase	Facultative anaerobe	Saccharolytic, respiratory or fermentative	Positive	Commensal	Laura Kutt	2016-04-18	kb_g_3631_model_gf	Kbase	kb|g.3631	Streptococcus cristatus ATCC 51100 (889201.3)	889201	NA	1982490	561	1143	874
Streptococcus equinus ATCC 9812	Seed525379_3_30032	Streptococcus_equinus_ATCC_9812	Bacteria	Firmicutes	Bacilli	Lactobacillales	Streptococcaceae	Streptococcus	Streptococcus equinus	ModelSEED	Facultative anaerobe	Saccharolytic, respiratory or fermentative	Positive	Commensal	Ines Thiele	2012-06-29	Seed525379_3_30032	ModelSEED		Streptococcus equinus ATCC 9812 (525379.3)	525379	649990006	1718633	606	947	757
Streptococcus infantarius subsp. infantarius ATCC BAA-102	Seed471872_6_30032	Streptococcus_infantarius_subsp_infantarius_ATCC_BAA_102	Bacteria	Firmicutes	Bacilli	Lactobacillales	Streptococcaceae	Streptococcus	Streptococcus infantarius	ModelSEED	Facultative anaerobe	Saccharolytic, respiratory or fermentative	Positive	Commensal	Ines Thiele	2012-06-25	Seed471872_6_30032	ModelSEED		Streptococcus infantarius subsp. infantarius ATCC BAA-102 (471872.6)	471872	641736171	1925087	637	984	779
Streptococcus infantis ATCC 700779	kb_g_3632_model_gf	Streptococcus_infantis_ATCC_700779	Bacteria	Firmicutes	Bacilli	Lactobacillales	Streptococcaceae	Streptococcus	Streptococcus infantis	KBase	Facultative anaerobe	Saccharolytic, respiratory or fermentative	Positive	Commensal	Laura Kutt	2016-04-18	kb_g_3632_model_gf	Kbase	kb|g.3632	Streptococcus infantis ATCC 700779 (889204.3)	889204	NA	1905984	552	1091	837
Streptococcus intermedius JTH08	kb_g_27005_model_gf	Streptococcus_intermedius_JTH08	Bacteria	Firmicutes	Bacilli	Lactobacillales	Streptococcaceae	Streptococcus	Streptococcus intermedius	KBase	Facultative anaerobe	Saccharolytic, respiratory or fermentative	Positive	Commensal	Laura Kutt	2016-04-18	kb_g_27005_model_gf	Kbase	kb|g.27005	Streptococcus intermedius JTH08 (591365.3)	591365	2524023218	1933610	556	1091	836
Streptococcus mutans ATCC 25175	kb_g_31498_model_gf	Streptococcus_mutans_ATCC_25175	Bacteria	Firmicutes	Bacilli	Lactobacillales	Streptococcaceae	Streptococcus	Streptococcus mutans	KBase	Facultative anaerobe	Saccharolytic, respiratory or fermentative	Positive	Commensal	Laura Kutt	2016-04-18	kb_g_31498_model_gf	Kbase	kb|g.31498	Streptococcus mutans ATCC 25175 (1257041.3)	1257041	2534682100	1999673	624	1205	913
Streptococcus peroris ATCC 700780	kb_g_3605_model_gf	Streptococcus_peroris_ATCC_700780	Bacteria	Firmicutes	Bacilli	Lactobacillales	Streptococcaceae	Streptococcus	Streptococcus peroris	KBase	Facultative anaerobe	Saccharolytic, respiratory or fermentative	Positive	Commensal	Laura Kutt	2016-04-18	kb_g_3605_model_gf	Kbase	kb|g.3605	Streptococcus peroris ATCC 700780 (888746.3)	888746	NA	1639920	526	1081	835
Streptococcus salivarius JIM8777	kb_g_26457_model_gf	Streptococcus_salivarius_JIM8777	Bacteria	Firmicutes	Bacilli	Lactobacillales	Streptococcaceae	Streptococcus	Streptococcus salivarius	KBase	Facultative anaerobe	Saccharolytic, respiratory or fermentative	Positive	Commensal	Laura Kutt	2016-04-18	kb_g_26457_model_gf	Kbase	kb|g.26457	Streptococcus salivarius JIM8777 (347253.5)	347253	651053074	2210574	605	1144	868
Streptococcus sp. 2_1_36FAA	Seed469609_3_30032	Streptococcus_sp_2_1_36FAA	Bacteria	Firmicutes	Bacilli	Lactobacillales	Streptococcaceae	Streptococcus	unclassified Streptococcus	ModelSEED	Facultative anaerobe	Saccharolytic, respiratory or fermentative	Positive	Commensal	Ines Thiele	2012-06-29	Seed469609_3_30032	ModelSEED		Streptococcus sp. 2_1_36FAA (469609.3)	469609	647533231	2229964	613	1007	827
Streptococcus sp. I-G2	Seed1156431_4_124632	Streptococcus_sp_I_G2	Bacteria	Firmicutes	Bacilli	Lactobacillales	Streptococcaceae	Streptococcus	unclassified Streptococcus	ModelSEED	Facultative anaerobe	Saccharolytic, respiratory or fermentative	Positive	Commensal	Eugen Bauer	2014-08-03	Seed1156431_4_124632	ModelSEED			1156431	2546825502	1992567	550	992	774
Streptococcus sp. I-P16	Seed1156433_4_124632	Streptococcus_sp_I_P16	Bacteria	Firmicutes	Bacilli	Lactobacillales	Streptococcaceae	Streptococcus	unclassified Streptococcus	ModelSEED	Facultative anaerobe	Saccharolytic, respiratory or fermentative	Positive	Commensal	Eugen Bauer	2014-08-03	Seed1156433_4_124632	ModelSEED			1156433	2546825503	2023580	582	1027	807
Weissella paramesenteroides ATCC 33313	Seed585506_3_30032	Weissella_paramesenteroides_ATCC_33313	Bacteria	Firmicutes	Bacilli	Lactobacillales	Leuconostocaceae	Weissella	Weissella paramesenteroides	ModelSEED	Facultative anaerobe	Saccharolytic, respiratory or fermentative	Positive	Commensal	Ines Thiele	2012-06-25	Seed585506_3_30032	ModelSEED		Weissella paramesenteroides ATCC 33313 (585506.3)	585506	645058793	1962173	577	946	748
Yersinia pseudotuberculosis YPIII	kb_g_1842_model_gf	Yersinia_pseudotuberculosis_YPIII	Bacteria	Proteobacteria	Gammaproteobacteria	Enterobacteriales	Enterobacteriaceae	Yersina	Yersinia pseudotuberculosis	KBase	Facultative anaerobe	Saccharolytic, fermentative	Positive	Commensal	Laura Kutt	2016-04-18	kb_g_1842_model_gf	Kbase	kb|g.1842	Yersinia pseudotuberculosis YPIII (502800.3)	502800	641522661	4689441	1113	1646	1186
Rothia dentocariosa ATCC 17931	kb_g_3274_model_gf	Rothia_dentocariosa_ATCC_17931	Bacteria	Actinobacteria	Actinobacteria	Actinomycetales	Micrococcaceae	Rothia	Rothia dentocariosa	KBase	Microaerophile	Fermentative	Positive	Commensal	chenry	2016-04-15	kb_g_3274_model_gf	Kbase	kb|g.3274	Rothia dentocariosa ATCC 17931 (762948.3)	762948	649633093	2506025	571	1106	891
Bacteroides caccae ATCC 43185	Seed411901_7_30032	Bacteroides_caccae_ATCC_43185	Bacteria	Bacteroidetes	Bacteroidia	Bacteroidales	Bacteroidaceae	Bacteroides	Bacteroides caccae	ModelSEED	Nanaerobe	Saccharolytic, fermentative	Negative	Commensal	Ines Thiele	2012-04-20	Seed411901_7_30032	ModelSEED		Bacteroides caccae ATCC 43185 (411901.7)	411901	640963023	4564814	791	1226	953
Bacteroides cellulosilyticus DSM 14838	Seed537012_5_30032	Bacteroides_cellulosilyticus_DSM_14838	Bacteria	Bacteroidetes	Bacteroidia	Bacteroidales	Bacteroidaceae	Bacteroides	Bacteroides cellulosilyticus	ModelSEED	Nanaerobe	Saccharolytic, fermentative	Negative	Commensal	Ines Thiele	2012-04-20	Seed537012_5_30032	ModelSEED		Bacteroides cellulosilyticus DSM 14838 (537012.5)	537012	643886111	6726268	919	1301	1012
Bacteroides coprocola M16, DSM 17136	Seed470145_6_30032	Bacteroides_coprocola_M16_DSM_17136	Bacteria	Bacteroidetes	Bacteroidia	Bacteroidales	Bacteroidaceae	Bacteroides	Bacteroides coprocola	ModelSEED	Nanaerobe	Saccharolytic, fermentative	Negative	Commensal	Ines Thiele	2012-04-20	Seed470145_6_30032	ModelSEED		Bacteroides coprocola DSM 17136 (470145.6)	310298	642791613	4295617	703	1087	883
Bacteroides coprophilus DSM 18228	Seed547042_5_30032	Bacteroides_coprophilus_DSM_18228	Bacteria	Bacteroidetes	Bacteroidia	Bacteroidales	Bacteroidaceae	Bacteroides	Bacteroides coprophilus	ModelSEED	Nanaerobe	Saccharolytic, fermentative	Negative	Commensal	Ines Thiele	2012-04-20	Seed547042_5_30032	ModelSEED		Bacteroides coprophilus DSM 18228 (547042.5)	547042	643886197	3855443	698	1074	870
Bacteroides dorei DSM 17855	Seed483217_6_30032	Bacteroides_dorei_DSM_17855	Bacteria	Bacteroidetes	Bacteroidia	Bacteroidales	Bacteroidaceae	Bacteroides	Bacteroides dorei	ModelSEED	Nanaerobe	Saccharolytic, fermentative	Negative	Commensal	Ines Thiele	2012-04-20	Seed483217_6_30032	ModelSEED		Bacteroides dorei DSM 17855 (483217.6)	483217	642979370	5487768	858	1152	945
Bacteroides eggerthii 1_2_48FAA	Seed665953_3_30032	Bacteroides_eggerthii_1_2_48FAA	Bacteria	Bacteroidetes	Bacteroidia	Bacteroidales	Bacteroidaceae	Bacteroides	Bacteroides eggerthii	ModelSEED	Nanaerobe	Saccharolytic, fermentative	Negative	Commensal	Ines Thiele	2012-04-20	Seed665953_3_30032	ModelSEED		Bacteroides eggerthii 1_2_48FAA (665953.3)	665953	649989912	4571407	797	1178	944
Bacteroides eggerthii DSM 20697	Seed483216_6_30032	Bacteroides_eggerthii_DSM_20697	Bacteria	Bacteroidetes	Bacteroidia	Bacteroidales	Bacteroidaceae	Bacteroides	Bacteroides eggerthii	ModelSEED	Nanaerobe	Saccharolytic, fermentative	Negative	Commensal	Ines Thiele	2012-06-29	Seed483216_6_30032	ModelSEED		Bacteroides eggerthii DSM 20697 (483216.6)	483216	642979334	4157980	752	1158	935
Bacteroides finegoldii DSM 17565	Seed483215_6_30032	Bacteroides_finegoldii_DSM_17565	Bacteria	Bacteroidetes	Bacteroidia	Bacteroidales	Bacteroidaceae	Bacteroides	Bacteroides finegoldii	ModelSEED	Nanaerobe	Saccharolytic, fermentative	Negative	Commensal	Ines Thiele	2012-04-20	Seed483215_6_30032	ModelSEED		Bacteroides finegoldii DSM 17565 (483215.6)	483215	2562617142	4881901	778	1091	889
Bacteroides fragilis 3_1_12	Seed457424_5_30032	Bacteroides_fragilis_3_1_12	Bacteria	Bacteroidetes	Bacteroidia	Bacteroidales	Bacteroidaceae	Bacteroides	Bacteroides fragilis	ModelSEED	Nanaerobe	Saccharolytic, fermentative	Negative	Commensal	Ines Thiele	2012-04-20	Seed457424_5_30032	ModelSEED		Bacteroides fragilis 3_1_12 (457424.5)	457424	645058788	5486240	848	1222	973
Bacteroides fragilis 638R	Seed862962_26_124632	Bacteroides_fragilis_638R	Bacteria	Bacteroidetes	Bacteroidia	Bacteroidales	Bacteroidaceae	Bacteroides	Bacteroides fragilis	ModelSEED	Nanaerobe	Saccharolytic, fermentative	Negative	Commensal	Eugen Bauer	2014-08-03	Seed862962_26_124632	ModelSEED		Bacteroides fragilis 638R (862962.3)	862962	650377910	5373121	803	1234	973
Bacteroides fragilis NCTC 9343	Seed6666666_58860_128522	Bacteroides_fragilis_NCTC_9343	Bacteria	Bacteroidetes	Bacteroidia	Bacteroidales	Bacteroidaceae	Bacteroides	Bacteroides fragilis	ModelSEED	Nanaerobe	Saccharolytic, fermentative	Negative	Commensal	Eugen Bauer	2014-09-03	Seed6666666_58860_128522	ModelSEED		Bacteroides fragilis NCTC 9343 (272559.17)	272559	637000024	5241700	800	1261	991
Bacteroides fragilis YCH46	Seed6666666_58861_128522	Bacteroides_fragilis_YCH46	Bacteria	Bacteroidetes	Bacteroidia	Bacteroidales	Bacteroidaceae	Bacteroides	Bacteroides fragilis	ModelSEED	Nanaerobe	Saccharolytic, fermentative	Negative	Commensal	Eugen Bauer	2014-09-03	Seed6666666_58861_128522	ModelSEED		Bacteroides fragilis YCH46 (295405.11)	295405	637000025	5310990	805	1256	986
Bacteroides intestinalis 341, DSM 17393	Seed471870_8_30032	Bacteroides_intestinalis_341_DSM_17393	Bacteria	Bacteroidetes	Bacteroidia	Bacteroidales	Bacteroidaceae	Bacteroides	Bacteroides intestinalis	ModelSEED	Nanaerobe	Saccharolytic, fermentative	Negative	Commensal	Ines Thiele	2012-04-20	Seed471870_8_30032	ModelSEED		Bacteroides intestinalis DSM 17393 (471870.8)	329854	642791621	6052596	858	1194	942
Bacteroides ovatus ATCC 8483	Seed411476_11_30032	Bacteroides_ovatus_ATCC_8483	Bacteria	Bacteroidetes	Bacteroidia	Bacteroidales	Bacteroidaceae	Bacteroides	Bacteroides ovatus	ModelSEED	Nanaerobe	Saccharolytic, fermentative	Negative	Commensal	Ines Thiele	2012-04-20	Seed411476_11_30032	ModelSEED		Bacteroides ovatus ATCC 8483 (411476.11)	411476	641380449	6463169	892	1282	988
Bacteroides ovatus SD CC 2a	Seed702444_3_30032	Bacteroides_ovatus_SD_CC_2a	Bacteria	Bacteroidetes	Bacteroidia	Bacteroidales	Bacteroidaceae	Bacteroides	Bacteroides ovatus	ModelSEED	Nanaerobe	Saccharolytic, fermentative	Negative	Commensal	Ines Thiele	2012-06-29	Seed702444_3_30032	ModelSEED		Bacteroides ovatus SD CC 2a (702444.3)	702444	647000212	6050198	897	1157	907
Bacteroides ovatus SD CMC 3f	Seed702443_3_30032	Bacteroides_ovatus_SD_CMC_3f	Bacteria	Bacteroidetes	Bacteroidia	Bacteroidales	Bacteroidaceae	Bacteroides	Bacteroides ovatus	ModelSEED	Nanaerobe	Saccharolytic, fermentative	Negative	Commensal	Ines Thiele	2012-06-29	Seed702443_3_30032	ModelSEED		Bacteroides ovatus SD CMC 3f (702443.3)	702443	647000213	6775279	907	1171	918
Bacteroides sp. 1_1_14	Seed469585_3_30032	Bacteroides_sp_1_1_14	Bacteria	Bacteroidetes	Bacteroidia	Bacteroidales	Bacteroidaceae	Bacteroides	unclassified Bacteroides	ModelSEED	Nanaerobe	Saccharolytic, fermentative	Negative	Commensal	Ines Thiele	2012-06-29	Seed469585_3_30032	ModelSEED		Bacteroides sp. 1_1_14 (469585.3)	469585	648861000	6446424	898	1052	869
Bacteroides sp. 1_1_30	Seed457387_3_30032	Bacteroides_sp_1_1_30	Bacteria	Bacteroidetes	Bacteroidia	Bacteroidales	Bacteroidaceae	Bacteroides	unclassified Bacteroides	ModelSEED	Nanaerobe	Saccharolytic, fermentative	Negative	Commensal	Ines Thiele	2012-06-29	Seed457387_3_30032	ModelSEED		Bacteroides sp. 1_1_30 (457387.3)	457387	651324013	6441725	860	1071	888
Bacteroides sp. 1_1_6	Seed469586_3_30032	Bacteroides_sp_1_1_6	Bacteria	Bacteroidetes	Bacteroidia	Bacteroidales	Bacteroidaceae	Bacteroides	unclassified Bacteroides	ModelSEED	Nanaerobe	Saccharolytic, fermentative	Negative	Commensal	Ines Thiele	2012-06-29	Seed469586_3_30032	ModelSEED		Bacteroides sp. 1_1_6 (469586.3)	469586	646206272	6855195	890	1102	903
Bacteroides sp. 2_1_22	Seed469588_3_30032	Bacteroides_sp_2_1_22	Bacteria	Bacteroidetes	Bacteroidia	Bacteroidales	Bacteroidaceae	Bacteroides	unclassified Bacteroides	ModelSEED	Nanaerobe	Saccharolytic, fermentative	Negative	Commensal	Ines Thiele	2012-06-29	Seed469588_3_30032	ModelSEED		Bacteroides sp. 2_1_22 (469588.3)	469588	647533111	6003748	869	1085	891
Bacteroides sp. 2_1_33B	Seed469589_3_30032	Bacteroides_sp_2_1_33B	Bacteria	Bacteroidetes	Bacteroidia	Bacteroidales	Bacteroidaceae	Bacteroides	unclassified Bacteroides	ModelSEED	Nanaerobe	Saccharolytic, fermentative	Negative	Commensal	Ines Thiele	2012-04-20	Seed469589_3_30032	ModelSEED		Bacteroides sp. 2_1_33B (469589.3)	469589	647533112	4927045	824	1219	976
Bacteroides sp. 2_1_7	Seed457388_5_30032	Bacteroides_sp_2_1_7	Bacteria	Bacteroidetes	Bacteroidia	Bacteroidales	Bacteroidaceae	Bacteroides	unclassified Bacteroides	ModelSEED	Nanaerobe	Saccharolytic, fermentative	Negative	Commensal	Ines Thiele	2012-04-20	Seed457388_5_30032	ModelSEED		Bacteroides sp. 2_1_7 (457388.5)	457388	645058782	5137215	847	1236	993
Bacteroides sp. 2_2_4	Seed469590_5_30032	Bacteroides_sp_2_2_4	Bacteria	Bacteroidetes	Bacteroidia	Bacteroidales	Bacteroidaceae	Bacteroides	unclassified Bacteroides	ModelSEED	Nanaerobe	Saccharolytic, fermentative	Negative	Commensal	Ines Thiele	2012-06-29	Seed469590_5_30032	ModelSEED		Bacteroides sp. 2_2_4 (469590.5)	469590	646206266	7101224	930	1123	917
Bacteroides sp. 20_3	Seed469591_4_30032	Bacteroides_sp_20_3	Bacteria	Bacteroidetes	Bacteroidia	Bacteroidales	Bacteroidaceae	Bacteroides	unclassified Bacteroides	ModelSEED	Nanaerobe	Saccharolytic, fermentative	Negative	Commensal	Ines Thiele	2012-06-29	Seed469591_4_30032	ModelSEED		Bacteroides sp. 20_3 (469591.4)	469591	648861001	5749901	857	1187	962
Bacteroides sp. 3_1_19	Seed469592_4_30032	Bacteroides_sp_3_1_19	Bacteria	Bacteroidetes	Bacteroidia	Bacteroidales	Bacteroidaceae	Bacteroides	unclassified Bacteroides	ModelSEED	Nanaerobe	Saccharolytic, fermentative	Negative	Commensal	Ines Thiele	2012-06-29	Seed469592_4_30032	ModelSEED		Bacteroides sp. 3_1_19 (469592.4)	469592	648861002	5250116	869	1228	987
Bacteroides sp. 3_1_23	Seed457390_3_30032	Bacteroides_sp_3_1_23	Bacteria	Bacteroidetes	Bacteroidia	Bacteroidales	Bacteroidaceae	Bacteroides	unclassified Bacteroides	ModelSEED	Nanaerobe	Saccharolytic, fermentative	Negative	Commensal	Ines Thiele	2012-06-29	Seed457390_3_30032	ModelSEED		Bacteroides sp. 3_1_23 (457390.3)	457390	648861003	6520178	916	1095	896
Bacteroides sp. 3_1_33FAA	Seed457391_3_30032	Bacteroides_sp_3_1_33FAA	Bacteria	Bacteroidetes	Bacteroidia	Bacteroidales	Bacteroidaceae	Bacteroides	unclassified Bacteroides	ModelSEED	Nanaerobe	Saccharolytic, fermentative	Negative	Commensal	Ines Thiele	2012-06-29	Seed457391_3_30032	ModelSEED		Bacteroides sp. 3_1_33FAA (457391.3)	457391	647533113	5419714	845	1136	932
Bacteroides sp. 3_1_40A	Seed469593_3_30032	Bacteroides_sp_3_1_40A	Bacteria	Bacteroidetes	Bacteroidia	Bacteroidales	Bacteroidaceae	Bacteroides	unclassified Bacteroides	ModelSEED	Nanaerobe	Saccharolytic, fermentative	Negative	Commensal	Ines Thiele	2012-06-29	Seed469593_3_30032	ModelSEED		Bacteroides sp. 3_1_40A (469593.3)	469593	649989913	5439708	839	1132	938
Bacteroides sp. 3_2_5	Seed457392_3_30032	Bacteroides_sp_3_2_5	Bacteria	Bacteroidetes	Bacteroidia	Bacteroidales	Bacteroidaceae	Bacteroides	unclassified Bacteroides	ModelSEED	Nanaerobe	Saccharolytic, fermentative	Negative	Commensal	Ines Thiele	2012-06-29	Seed457392_3_30032	ModelSEED		Bacteroides sp. 3_2_5 (457392.3)	457392	2558309115	5115082	853	1126	929
Bacteroides sp. 4_1_36	Seed457393_3_30032	Bacteroides_sp_4_1_36	Bacteria	Bacteroidetes	Bacteroidia	Bacteroidales	Bacteroidaceae	Bacteroides	unclassified Bacteroides	ModelSEED	Nanaerobe	Saccharolytic, fermentative	Negative	Commensal	Ines Thiele	2012-06-29	Seed457393_3_30032	ModelSEED		Bacteroides sp. 4_1_36 (457393.3)	457393	649989914	4586082	825	1113	934
Bacteroides sp. 4_3_47FAA	Seed457394_3_30032	Bacteroides_sp_4_3_47FAA	Bacteria	Bacteroidetes	Bacteroidia	Bacteroidales	Bacteroidaceae	Bacteroides	unclassified Bacteroides	ModelSEED	Nanaerobe	Saccharolytic, fermentative	Negative	Commensal	Ines Thiele	2012-04-20	Seed457394_3_30032	ModelSEED		Bacteroides sp. 4_3_47FAA (457394.3)	457394	646206274	5452289	829	1158	959
Bacteroides sp. 9_1_42FAA	Seed457395_6_30032	Bacteroides_sp_9_1_42FAA	Bacteria	Bacteroidetes	Bacteroidia	Bacteroidales	Bacteroidaceae	Bacteroides	unclassified Bacteroides	ModelSEED	Nanaerobe	Saccharolytic, fermentative	Negative	Commensal	Ines Thiele	2012-04-20	Seed457395_6_30032	ModelSEED		Bacteroides sp. 9_1_42FAA (457395.6)	457395	646206263	5622644	867	1193	950
Bacteroides sp. D1	Seed556258_5_30032	Bacteroides_sp_D1	Bacteria	Bacteroidetes	Bacteroidia	Bacteroidales	Bacteroidaceae	Bacteroides	unclassified Bacteroides	ModelSEED	Nanaerobe	Saccharolytic, fermentative	Negative	Commensal	Ines Thiele	2012-06-29	Seed556258_5_30032	ModelSEED		Bacteroides sp. D1 (556258.5)	556258	646206264	5986762	869	1085	891
Bacteroides sp. D2	Seed556259_3_30032	Bacteroides_sp_D2	Bacteria	Bacteroidetes	Bacteroidia	Bacteroidales	Bacteroidaceae	Bacteroides	unclassified Bacteroides	ModelSEED	Nanaerobe	Saccharolytic, fermentative	Negative	Commensal	Ines Thiele	2012-06-29	Seed556259_3_30032	ModelSEED		Bacteroides sp. D2 (556259.3)	556259	2562617173	6914757	921	1135	942
Bacteroides sp. D20	Seed585543_3_30032	Bacteroides_sp_D20	Bacteria	Bacteroidetes	Bacteroidia	Bacteroidales	Bacteroidaceae	Bacteroides	unclassified Bacteroides	ModelSEED	Nanaerobe	Saccharolytic, fermentative	Negative	Commensal	Ines Thiele	2012-06-29	Seed585543_3_30032	ModelSEED		Bacteroides sp. D20 (585543.3)	585543	647533114	4487454	831	1111	930
Bacteroides sp. D22	Seed585544_3_30032	Bacteroides_sp_D22	Bacteria	Bacteroidetes	Bacteroidia	Bacteroidales	Bacteroidaceae	Bacteroides	unclassified Bacteroides	ModelSEED	Nanaerobe	Saccharolytic, fermentative	Negative	Commensal	Ines Thiele	2012-06-29	Seed585544_3_30032	ModelSEED		Bacteroides sp. D22 (585544.3)	585544	648861004	6344045	878	1087	893
Bacteroides stercoris ATCC 43183	Seed449673_7_30032	Bacteroides_stercoris_ATCC_43183	Bacteria	Bacteroidetes	Bacteroidia	Bacteroidales	Bacteroidaceae	Bacteroides	Bacteroides stercoris	ModelSEED	Nanaerobe	Saccharolytic, fermentative	Negative	Commensal	Ines Thiele	2012-04-20	Seed449673_7_30032	ModelSEED		Bacteroides stercoris ATCC 43183 (449673.7)	449673	641736196	4009229	738	1179	947
Bacteroides uniformis ATCC 8492	Seed411479_10_30032	Bacteroides_uniformis_ATCC_8492	Bacteria	Bacteroidetes	Bacteroidia	Bacteroidales	Bacteroidaceae	Bacteroides	Bacteroides uniformis	ModelSEED	Nanaerobe	Saccharolytic, fermentative	Negative	Commensal	Ines Thiele	2012-04-20	Seed411479_10_30032	ModelSEED		Bacteroides uniformis ATCC 8492 (411479.10)	411479	641380447	4717497	850	1185	955
Bacteroides vulgatus ATCC 8482	Seed435590_12_124632	Bacteroides_vulgatus_ATCC_8482	Bacteria	Bacteroidetes	Bacteroidia	Bacteroidales	Bacteroidaceae	Bacteroides	Bacteroides vulgatus	ModelSEED	Nanaerobe	Saccharolytic, fermentative	Negative	Commensal	Eugen Bauer	2014-08-03	Seed435590_12_124632	ModelSEED		Bacteroides vulgatus ATCC 8482 (435590.9)	435590	640753008	5163189	801	1303	993
Bacteroides xylanisolvens SD CC 1b	Seed702447_3_30032	Bacteroides_xylanisolvens_SD_CC_1b	Bacteria	Bacteroidetes	Bacteroidia	Bacteroidales	Bacteroidaceae	Bacteroides	Bacteroides xylanisolvens	ModelSEED	Nanaerobe	Saccharolytic, fermentative	Negative	Commensal	Ines Thiele	2012-06-29	Seed702447_3_30032	ModelSEED		Bacteroides xylanisolvens SD CC 1b (702447.3)	702447	647000215	6059812	886	1095	892
Bacteroides xylanisolvens XB1A	Seed657309_4_30032	Bacteroides_xylanisolvens_XB1A	Bacteria	Bacteroidetes	Bacteroidia	Bacteroidales	Bacteroidaceae	Bacteroides	Bacteroides xylanisolvens	ModelSEED	Nanaerobe	Saccharolytic, fermentative	Negative	Commensal	Ines Thiele	2012-04-20	Seed657309_4_30032	ModelSEED		Bacteroides xylanisolvens XB1A (657309.4)	657309	650377911	5976145	871	1109	877
Desulfovibrio piger ATCC 29098	Seed411464_8_30032	Desulfovibrio_piger_ATCC_29098	Bacteria	Proteobacteria	Deltaproteobacteria	Desulfovibrionales	Desulfovibrionaceae	Desulfovibrio	Desulfovibrio piger	ModelSEED	Nanaerobe	Only anaerobic respiration with sulfate as electron acceptor, nonfermentative, asaccharolytic	Negative	Commensal	Ines Thiele	2012-08-06	Seed411464_8_30032	ModelSEED		Desulfovibrio piger ATCC 29098 (411464.8)	411464	642979316	2826240	642	977	791
Desulfovibrio sp. 3_1_syn3	Seed457398_5_30032	Desulfovibrio_sp_3_1_syn3	Bacteria	Proteobacteria	Deltaproteobacteria	Desulfovibrionales	Desulfovibrionaceae	Desulfovibrio	unclassified Desulfovibrio	ModelSEED	Nanaerobe	Only anaerobic respiration with sulfate as electron acceptor, nonfermentative, asaccharolytic	Negative	Commensal	Ines Thiele	2012-06-29	Seed457398_5_30032	ModelSEED		Desulfovibrio sp. 3_1_syn3 (457398.5)	457398	2562617147	3663932	734	1061	840
Eggerthella lenta DSM 2243	Seed479437	Eggerthella_lenta_DSM_2243	Bacteria	Actinobacteria	Coriobacteriia	Eggerthellales	Eggerthellaceae	Eggerthella	Eggerthella lenta	KBase	Nanaerobe	Asaccharolytic	Positive	Commensal	chenry	2014-09-09	Seed479437	Kbase	kb|g.1738	Eggerthella lenta DSM 2243 (479437.5)	479437	NA	3610731	575	978	813
Eggerthella sp. 1_3_56FAA	Seed665943_3_30032	Eggerthella_sp_1_3_56FAA	Bacteria	Actinobacteria	Coriobacteriia	Eggerthellales	Eggerthellaceae	Eggerthella	unclassified Eggerthella	ModelSEED	Nanaerobe	Asaccharolytic	Positive	Commensal	Ines Thiele	2012-06-29	Seed665943_3_30032	ModelSEED		Eggerthella sp. 1_3_56FAA (665943.3)	665943	649989930	3388691	700	947	801
Eggerthella sp. YY7918	Seed502558_6_124632	Eggerthella_sp_YY7918	Bacteria	Actinobacteria	Coriobacteriia	Eggerthellales	Eggerthellaceae	Eggerthella	unclassified Eggerthella	ModelSEED	Nanaerobe	Asaccharolytic	Positive	Commensal	Eugen Bauer	2014-08-03	Seed502558_6_124632	ModelSEED		Eggerthella sp. YY7918 (502558.4)	502558	650716034	3123671	608	993	812
Gordonibacter pamelaeae 7-10-1-bT, DSM 19378	Seed657308_3_30032	Gordonibacter_pamelaeae_7_10_1_bT_DSM_19378	Bacteria	Actinobacteria	Coriobacteriia	Eggerthellales	Eggerthellaceae	Gordonibacter	Gordonibacter pamelaeae	ModelSEED	Nanaerobe	Few carbon sources used, fermentation capabilities undescribed	Positive	Commensal	Ines Thiele	2012-04-20	Seed657308_3_30032	ModelSEED		Gordonibacter pamelaeae 7-10-1-b (657308.3)	471189	650377943	3608022	643	937	788
Parabacteroides distasonis ATCC 8503	Seed435591_18_124632	Parabacteroides_distasonis_ATCC_8503	Bacteria	Bacteroidetes	Bacteroidia	Bacteroidales	Porphyromonadaceae	Parabacteroides	Parabacteroides distasonis	ModelSEED	Nanaerobe	Saccharolytic, fermentative	Negative	Commensal	Eugen Bauer	2014-08-03	Seed435591_18_124632	ModelSEED		Parabacteroides distasonis ATCC 8503 (435591.13)	435591	640753039	4811379	796	1347	1044
Parabacteroides johnsonii DSM 18315	Seed537006_5_30032	Parabacteroides_johnsonii_DSM_18315	Bacteria	Bacteroidetes	Bacteroidia	Bacteroidales	Porphyromonadaceae	Parabacteroides	Parabacteroides johnsonii	ModelSEED	Nanaerobe	Saccharolytic, fermentative	Negative	Commensal	Ines Thiele	2012-04-20	Seed537006_5_30032	ModelSEED		Parabacteroides johnsonii DSM 18315 (537006.5)	537006	642979358	4612238	803	1282	980
Parabacteroides merdae ATCC 43184	Seed411477_4_30032	Parabacteroides_merdae_ATCC_43184	Bacteria	Bacteroidetes	Bacteroidia	Bacteroidales	Porphyromonadaceae	Parabacteroides	Parabacteroides merdae	ModelSEED	Nanaerobe	Saccharolytic, fermentative	Negative	Commensal	Ines Thiele	2012-04-20	Seed411477_4_30032	ModelSEED		Parabacteroides merdae ATCC 43184 (411477.4)	411477	640963016	4431877	774	1303	990
Parabacteroides sp. D13	Seed563193_3_30032	Parabacteroides_sp_D13	Bacteria	Bacteroidetes	Bacteroidia	Bacteroidales	Porphyromonadaceae	Parabacteroides	unclassified Parabacteroides	ModelSEED	Nanaerobe	Saccharolytic, fermentative	Negative	Commensal	Ines Thiele	2012-06-29	Seed563193_3_30032	ModelSEED		Parabacteroides sp. D13 (563193.3)	563193	646206279	5370710	877	1212	984
Prevotella albensis DSM 11370	kb_g_207235_model_gf	Prevotella_albensis_DSM_11370	Bacteria	Bacteroidetes	Bacteroidia	Bacteroidales	Prevotellaceae	Prevotella	Prevotella albensis	KBase	Nanaerobe	Saccharolytic, fermentative	Negative	Commensal	chenry	2016-04-15	kb_g_207235_model_gf	Kbase	kb|g.207235		1122978	NA	2666475	555	1059	893
Prevotella bivia DSM 20514	kb_g_27853_model_gf	Prevotella_bivia_DSM_20514	Bacteria	Bacteroidetes	Bacteroidia	Bacteroidales	Prevotellaceae	Prevotella	Prevotella bivia	KBase	Nanaerobe	Saccharolytic, fermentative	Negative	Commensal	Laura Kutt	2016-04-17	kb_g_27853_model_gf	Kbase	kb|g.27853	Prevotella bivia DSM 20514 (868129.3)	868129	NA	2520138	514	960	792
Prevotella brevis ATCC 19188	kb_g_242253_model_gf	Prevotella_brevis_ATCC_19188	Bacteria	Bacteroidetes	Bacteroidia	Bacteroidales	Prevotellaceae	Prevotella	Prevotella brevis	KBase	Nanaerobe	Saccharolytic, fermentative	Negative	Commensal	chenry	2016-04-15	kb_g_242253_model_gf	Kbase	kb|g.242253		1408472	NA	3490295	613	1091	901
Prevotella bryantii B14	kb_g_3220_model_gf	Prevotella_bryantii_B14	Bacteria	Bacteroidetes	Bacteroidia	Bacteroidales	Prevotellaceae	Prevotella	Prevotella bryantii	KBase	Nanaerobe	Saccharolytic, fermentative	Negative	Commensal	Laura Kutt	2016-04-17	kb_g_3220_model_gf	Kbase	kb|g.3220	Prevotella bryantii B14 (752555.5)	1280705	NA	3245069	622	1108	924
Prevotella bryantii C21a	kb_g_208709_model_gf	Prevotella_bryantii_C21a	Bacteria	Bacteroidetes	Bacteroidia	Bacteroidales	Prevotellaceae	Prevotella	Prevotella bryantii	KBase	Nanaerobe	Saccharolytic, fermentative	Negative	Commensal	Laura Kutt	2016-05-30	kb_g_208709_model_gf	Kbase	kb|g.208709		752555	648276714	3592947	711	1098	895
Prevotella buccae ATCC 33574	kb_g_3531_model_gf	Prevotella_buccae_ATCC_33574	Bacteria	Bacteroidetes	Bacteroidia	Bacteroidales	Prevotellaceae	Prevotella	Prevotella buccae	KBase	Nanaerobe	Saccharolytic, fermentative	Negative	Commensal	Laura Kutt	2016-04-17	kb_g_3531_model_gf	Kbase	kb|g.3531	Prevotella buccae ATCC 33574 (873513.3)	873513	NA	3284105	649	1119	905
Prevotella conceptionensis 9403948	kb_g_25401_model_gf	Prevotella_conceptionensis_9403948	Bacteria	Bacteroidetes	Bacteroidia	Bacteroidales	Prevotellaceae	Prevotella	Prevotella conceptionensis	KBase	Nanaerobe	Saccharolytic, fermentative	Negative	Commensal	chenry	2016-04-15	kb_g_25401_model_gf	Kbase	kb|g.25401		1197728	2551306135	3931643	525	990	825
Prevotella copri CB7, DSM 18205	Seed537011_5_30032	Prevotella_copri_CB7_DSM_18205	Bacteria	Bacteroidetes	Bacteroidia	Bacteroidales	Prevotellaceae	Prevotella	Prevotella copri	ModelSEED	Nanaerobe	Saccharolytic, fermentative	Negative	Commensal	Ines Thiele	2012-06-25	Seed537011_5_30032	ModelSEED		Prevotella copri DSM 18205 (537011.5)	165179	2562617166	3507873	1191	957	802
Prevotella corporis DSM 18810	kb_g_207237_model_gf	Prevotella_corporis_DSM_18810	Bacteria	Bacteroidetes	Bacteroidia	Bacteroidales	Prevotellaceae	Prevotella	Prevotella corporis	KBase	Nanaerobe	Saccharolytic, fermentative	Negative	Commensal	chenry	2016-04-15	kb_g_207237_model_gf	Kbase	kb|g.207237		1122981	NA	2790855	455	946	813
Prevotella denticola DSM20614	kb_g_207238_model_gf	Prevotella_denticola_DSM20614	Bacteria	Bacteroidetes	Bacteroidia	Bacteroidales	Prevotellaceae	Prevotella	Prevotella denticola	KBase	Nanaerobe	Saccharolytic, fermentative	Negative	Commensal	Laura Kutt	2016-04-17	kb_g_207238_model_gf	Kbase	kb|g.207238		1122982	NA	3056806	489	1007	833
Prevotella denticola F0289	kb_g_3366_model_gf	Prevotella_denticola_F0289	Bacteria	Bacteroidetes	Bacteroidia	Bacteroidales	Prevotellaceae	Prevotella	Prevotella denticola	KBase	Nanaerobe	Saccharolytic, fermentative	Negative	Commensal	Laura Kutt	2016-05-29	kb_g_3366_model_gf	Kbase	kb|g.3366	Prevotella denticola F0289 (767031.3)	767031	650716073	2937589	531	1049	859
Prevotella disiens FB035-09AN	kb_g_3459_model_gf	Prevotella_disiens_FB035_09AN	Bacteria	Bacteroidetes	Bacteroidia	Bacteroidales	Prevotellaceae	Prevotella	Prevotella disiens	KBase	Nanaerobe	Saccharolytic, fermentative, proteolytic	Negative	Commensal	Laura Kutt	2016-05-30	kb_g_3459_model_gf	Kbase	kb|g.3459	Prevotella disiens FB035-09AN (866771.4)	866771	NA	3002270	514	958	806
Prevotella disiens JCM 6334 = ATCC 29426	kb_g_208292_model_gf	Prevotella_disiens_JCM_6334	Bacteria	Bacteroidetes	Bacteroidia	Bacteroidales	Prevotellaceae	Prevotella	Prevotella disiens	KBase	Nanaerobe	Saccharolytic, fermentative, proteolytic	Negative	Commensal	Laura Kutt	2016-04-17	kb_g_208292_model_gf	Kbase	kb|g.208292		1235811	2600254990	2684937	456	949	805
Prevotella enoeca JCM 12259	kb_g_242258_model_gf	Prevotella_enoeca_JCM_12259	Bacteria	Bacteroidetes	Bacteroidia	Bacteroidales	Prevotellaceae	Prevotella	Prevotella enoeca	KBase	Nanaerobe	Saccharolytic, fermentative	Negative	Commensal	chenry	2016-04-15	kb_g_242258_model_gf	Kbase	kb|g.242258		1235815	2585427897	2784020	552	950	821
Prevotella loescheii DSM 19665 = JCM 12249 = ATCC 15930	kb_g_29664_model_gf	Prevotella_loescheii_DSM_19665	Bacteria	Bacteroidetes	Bacteroidia	Bacteroidales	Prevotellaceae	Prevotella	Prevotella loescheii	KBase	Nanaerobe	Saccharolytic, fermentative	Negative	Commensal	Laura Kutt	2016-04-17	kb_g_29664_model_gf	Kbase	kb|g.29664	Prevotella loescheii DSM 19665 = JCM 12249 = ATCC 15930 (1122985.3)	1122985	NA	3504766	548	1039	851
Prevotella melaninogenica ATCC 25845	kb_g_2241_model_gf	Prevotella_melaninogenica_ATCC_25845	Bacteria	Bacteroidetes	Bacteroidia	Bacteroidales	Prevotellaceae	Prevotella	Prevotella melaninogenica	KBase	Nanaerobe	Saccharolytic, fermentative	Negative	Commensal	Laura Kutt	2016-04-17	kb_g_2241_model_gf	Kbase	kb|g.2241	Prevotella melaninogenica ATCC 25845 (553174.3)	553174	648028051	3168282	537	1016	834
Prevotella nanceiensis DSM 19126	kb_g_29667_model_gf	Prevotella_nanceiensis_DSM_19126	Bacteria	Bacteroidetes	Bacteroidia	Bacteroidales	Prevotellaceae	Prevotella	Prevotella nanceiensis	KBase	Nanaerobe	Saccharolytic, fermentative	Negative	Commensal	Laura Kutt	2016-04-17	kb_g_29667_model_gf	Kbase	kb|g.29667	Prevotella nanceiensis DSM 19126 (1122988.3)	1122988	NA	2648555	496	988	827
Prevotella nigrescens ATCC 33563	kb_g_28899_model_gf	Prevotella_nigrescens_ATCC_33563	Bacteria	Bacteroidetes	Bacteroidia	Bacteroidales	Prevotellaceae	Prevotella	Prevotella nigrescens	KBase	Nanaerobe	Saccharolytic, fermentative	Negative	Commensal	Laura Kutt	2016-04-17	kb_g_28899_model_gf	Kbase	kb|g.28899	Prevotella nigrescens ATCC 33563 (997352.4)	997352	651324089	2612230	488	962	819
Prevotella oralis ATCC 33269	kb_g_3533_model_gf	Prevotella_oralis_ATCC_33269	Bacteria	Bacteroidetes	Bacteroidia	Bacteroidales	Prevotellaceae	Prevotella	Prevotella oralis	KBase	Nanaerobe	Saccharolytic, fermentative	Negative	Commensal	Laura Kutt	2016-04-17	kb_g_3533_model_gf	Kbase	kb|g.3533	Prevotella oralis ATCC 33269 (873533.3)	873533	NA	2836154	588	1076	871
Prevotella pallens ATCC 700821	kb_g_28900_model_gf	Prevotella_pallens_ATCC_700821	Bacteria	Bacteroidetes	Bacteroidia	Bacteroidales	Prevotellaceae	Prevotella	Prevotella pallens	KBase	Nanaerobe	Saccharolytic, fermentative	Negative	Commensal	Laura Kutt	2016-04-17	kb_g_28900_model_gf	Kbase	kb|g.28900	Prevotella pallens ATCC 700821 (997353.4)	997353	651324090	3047417	506	980	846
Prevotella ruminicola 23	kb_g_559_model_gf	Prevotella_ruminicola_23	Bacteria	Bacteroidetes	Bacteroidia	Bacteroidales	Prevotellaceae	Prevotella	Prevotella ruminicola	KBase	Nanaerobe	Saccharolytic, fermentative	Negative	Commensal	Laura Kutt	2016-04-17	kb_g_559_model_gf	Kbase	kb|g.559	Prevotella ruminicola 23 (264731.4)	264731	646564560	3619559	695	1122	918
Prevotella salivae DSM 15606	Seed888832_3_30032	Prevotella_salivae_DSM_15606	Bacteria	Bacteroidetes	Bacteroidia	Bacteroidales	Prevotellaceae	Prevotella	Prevotella salivae	ModelSEED	Nanaerobe	Saccharolytic, fermentative	Negative	Commensal	Ines Thiele	2012-06-29	Seed888832_3_30032	ModelSEED		Prevotella salivae DSM 15606 (888832.3)	888832	649989989	3140543	545	897	755
Prevotella shahii JCM 12083	kb_g_242275_model_gf	Prevotella_shahii_JCM_12083	Bacteria	Bacteroidetes	Bacteroidia	Bacteroidales	Prevotellaceae	Prevotella	Prevotella shahii	KBase	Nanaerobe	Saccharolytic, fermentative	Negative	Commensal	chenry	2016-04-15	kb_g_242275_model_gf	Kbase	kb|g.242275		1122991	NA	3489881	623	1021	868
Prevotella stercorea DSM 18206	Seed1002367	Prevotella_stercorea_DSM_18206	Bacteria	Bacteroidetes	Bacteroidia	Bacteroidales	Prevotellaceae	Prevotella	Prevotella stercorea	KBase	Nanaerobe	Saccharolytic, fermentative	Negative	Commensal	chenry	2014-09-09	Seed1002367	Kbase	kb|g.23116		1002367	2513237318	3092669	461	879	724
Prevotella timonensis 4401737 = DSM 22865 = JCM 15640	kb_g_207241_model_gf	Prevotella_timonensis_4401737	Bacteria	Bacteroidetes	Bacteroidia	Bacteroidales	Prevotellaceae	Prevotella	Prevotella timonensis	KBase	Nanaerobe	Saccharolytic, fermentative	Negative	Commensal	Laura Kutt	2016-04-17	kb_g_207241_model_gf	Kbase	kb|g.207241		1122992	2600255039	3126388	466	966	828
Prevotella timonensis CRIS 5C-B1	kb_g_2933_model_gf	Prevotella_timonensis_CRIS_5C_B1	Bacteria	Bacteroidetes	Bacteroidia	Bacteroidales	Prevotellaceae	Prevotella	Prevotella timonensis	KBase	Nanaerobe	Saccharolytic, fermentative	Negative	Commensal	Laura Kutt	2016-05-30	kb_g_2933_model_gf	Kbase	kb|g.2933	Prevotella timonensis CRIS 5C-B1 (679189.3)	679189	647000295	2796067	491	958	803
Prevotella veroralis DSM 19559	kb_g_29670_model_gf	Prevotella_veroralis_DSM_19559	Bacteria	Bacteroidetes	Bacteroidia	Bacteroidales	Prevotellaceae	Prevotella	Prevotella veroralis	KBase	Nanaerobe	Saccharolytic, fermentative	Negative	Commensal	Laura Kutt	2016-04-17	kb_g_29670_model_gf	Kbase	kb|g.29670	Prevotella veroralis DSM 19559 (1122993.3)	1122993	NA	2842435	506	1001	827
Kocuria palustris PEL	kb_g_25806_model_gf	Kocuria_palustris_PEL	Bacteria	Actinobacteria	Actinobacteria	Actinomycetales	Micrococcaceae	Kocuria	Kocuria palustris	KBase	Obligate aerobe	Saccharolytic, respiratory	Positive	Commensal	chenry	2016-04-15	kb_g_25806_model_gf	Kbase	kb|g.25806	Kocuria palustris PEL (1236550.3)	1236550	NA	2866273	790	1292	983
Kytococcus sedentarius DSM 20547	kb_g_1725_model_gf	Kytococcus_sedentarius_DSM_20547	Bacteria	Actinobacteria	Actinobacteria	Actinomycetales	Dermacoccaceae	Kytococcus	Kytococcus sedentarius	KBase	Obligate aerobe	Respiratory	Positive	Commensal	chenry	2016-04-15	kb_g_1725_model_gf	Kbase	kb|g.1725	Kytococcus sedentarius DSM 20547 (478801.4)	478801	644736380	2785024	651	1198	945
Acidaminococcus intestini RyC-MR95	Seed568816_8_124632	Acidaminococcus_intestini_RyC_MR95	Bacteria	Firmicutes	Negativicutes	Selenomonadales	Acidaminococcaceae	Acidaminococcus	Acidaminococcus intestini	ModelSEED	Obligate anaerobe	Asaccharolytic, glutamate is fermented	Negative	Commensal	Eugen Bauer	2014-08-03	Seed568816_8_124632	ModelSEED		Acidaminococcus intestini RyC-MR95 (568816.4)	568816	2511231106	2487765	599	994	827
Acidaminococcus sp. D21	Seed563191_3_30032	Acidaminococcus_sp_D21	Bacteria	Firmicutes	Negativicutes	Selenomonadales	Acidaminococcaceae	Acidaminococcus	unclassified Acidaminococcus	ModelSEED	Obligate anaerobe	Asaccharolytic, glutamate is fermented	Negative	Commensal	Ines Thiele	2012-06-29	Seed563191_3_30032	ModelSEED		Acidaminococcus sp. D21 (563191.3)	563191	643886056	2238973	598	851	768
Actinomyces cardiffensis F0333	kb_g_32379_model_gf	Actinomyces_cardiffensis_F0333	Bacteria	Actinobacteria	Actinobacteria	Actinomycetales	Actinomycetaceae	Actinomyces	Actinomyces cardiffensis	KBase	Obligate anaerobe	Saccharolytic, fermentative	Positive	Commensal	chenry	2016-04-15	kb_g_32379_model_gf	Kbase	kb|g.32379	Actinomyces cardiffensis F0333 (888050.3)	888050	2534682138	2188900	582	1066	851
Actinomyces georgiae DSM 6843	kb_g_207006_model_gf	Actinomyces_georgiae_DSM_6843	Bacteria	Actinobacteria	Actinobacteria	Actinomycetales	Actinomycetaceae	Actinomyces	Actinomyces georgiae	KBase	Obligate anaerobe	Saccharolytic, fermentative	Positive	Commensal	chenry	2016-04-15	kb_g_207006_model_gf	Kbase	kb|g.207006		1120942	NA	2493023	536	1069	861
Adlercreutzia equolifaciens DSM 19450	Seed1384484	Adlercreutzia_equolifaciens_DSM_19450	Bacteria	Actinobacteria	Coriobacteriia	Eggerthellales	Eggerthellaceae	Adlercreutzia	Adlercreutzia equolifaciens	KBase	Obligate anaerobe	Asaccharolytic, nonfermentative	Positive	Commensal	chenry	2014-09-09	Seed1384484	ModelSEED			1384484	2597489914	2862526	590	943	814
Akkermansia muciniphila ATCC BAA-835	Seed349741_23_124632	Akkermansia_muciniphila_ATCC_BAA_835	Bacteria	Verrucomicrobia	Verrucomicrobiae	Verrucomicrobiales	Akkermansiaceae	Akkermansia	Akkermansia muciniphila	ModelSEED	Obligate anaerobe	Saccharolytic, fermentative	Negative	Commensal	Eugen Bauer	2014-08-03	Seed349741_23_124632	ModelSEED		Akkermansia muciniphila ATCC BAA-835 (349741.6)	349741	642555104	2664102	592	1126	880
Alistipes putredinis DSM 17216	Seed445970	Alistipes_putredinis_DSM_17216	Bacteria	Bacteroidetes	Bacteroidia	Bacteroidales	Rikenellaceae	Alistipes	Alistipes putredinis	KBase	Obligate anaerobe	Weakly saccharolytic, fermentative	Negative	Commensal	chenry	2014-09-09	Seed445970	Kbase	kb|g.1522	Alistipes putredinis DSM 17216 (445970.5)	445970	NA	2550678	419	842	711
Anaerobaculum hydrogeniformans OS1, ATCC BAA-1850	Seed592015_5_30032	Anaerobaculum_hydrogeniformans_OS1_ATCC_BAA_1850	Bacteria	Synergistetes	Synergistia	Synergistales	Synergistaceae	Anaerobaculum	Anaerobaculum hydrogeniformans	ModelSEED	Obligate anaerobe	Saccharolytic, fermentative	Negative	Commensal	Ines Thiele	2012-06-29	Seed592015_5_30032	ModelSEED		Anaerobaculum hydrogeniformans ATCC BAA-1850 (592015.5)	649746	647000209	2308705	720	1022	824
Anaerococcus hydrogenalis DSM 7454	Seed561177_4_30032	Anaerococcus_hydrogenalis_DSM_7454	Bacteria	Firmicutes	Clostridia	Clostridiales	Peptoniphilaceae	Anaerococcus	Anaerococcus hydrogenalis	ModelSEED	Obligate anaerobe	Weakly saccharolytic, fermentative	Positive	Commensal	Ines Thiele	2012-06-29	Seed561177_4_30032	ModelSEED		Anaerococcus hydrogenalis DSM 7454 (561177.4)	561177	642979323	1889366	610	867	693
Anaerofustis stercorihominis DSM 17244	Seed6666666_58838_128522	Anaerofustis_stercorihominis_DSM_17244	Bacteria	Firmicutes	Clostridia	Clostridiales	Eubacteriaceae	Anaerofustis	Anaerofustis stercorihominis	ModelSEED	Obligate anaerobe	Saccharolytic, fermentative	Positive	Commensal	Eugen Bauer	2014-08-03	Seed6666666_58838_128522	ModelSEED		Anaerofustis stercorihominis DSM 17244 (445971.6)	445971	641736193	2284603	584	972	842
Anaerostipes caccae DSM 14662	Seed411490_6_30032	Anaerostipes_caccae_DSM_14662	Bacteria	Firmicutes	Clostridia	Clostridiales	Lachnospiraceae	Anaerostipes	Anaerostipes caccae	ModelSEED	Obligate anaerobe	Saccharolytic, fermentative, acetate and lactate converted to butyrate	Positive	Commensal	Ines Thiele	2012-08-06	Seed411490_6_30032	ModelSEED		Anaerostipes caccae DSM 14662 (411490.6)	411490	641736227	3605636	1041	1164	952
Anaerostipes hadrus DSM 3319	Seed649757	Anaerostipes_hadrus_DSM_3319	Bacteria	Firmicutes	Clostridia	Clostridiales	Lachnospiraceae	Anaerostipes	Anaerostipes hadrus	KBase	Obligate anaerobe	Saccharolytic, fermentative	Positive	Commensal	chenry	2014-09-10	Seed649757	Kbase	kb|g.32259	Anaerostipes hadrus DSM 3319 (649757.3)	649757	2534681714	2776939	790	1130	913
Anaerostipes sp. 3_2_56FAA	Seed665937_3_30032	Anaerostipes_sp_3_2_56FAA	Bacteria	Firmicutes	Clostridia	Clostridiales	Lachnospiraceae	Anaerostipes	unclassified Anaerostipes	ModelSEED	Obligate anaerobe	Saccharolytic, fermentative	Positive	Commensal	Ines Thiele	2012-06-29	Seed665937_3_30032	ModelSEED		Anaerostipes sp. 3_2_56FAA (665937.3)	665937	649989907	3254804	1083	1138	942
Anaerotruncus colihominis DSM 17241	Seed445972_6_30032	Anaerotruncus_colihominis_DSM_17241	Bacteria	Firmicutes	Clostridia	Clostridiales	Ruminococcaceae	Anaerotruncus	Anaerotruncus colihominis	ModelSEED	Obligate anaerobe	Saccharolytic, fermentative	Positive	Commensal	Ines Thiele	2012-04-20	Seed445972_6_30032	ModelSEED		Anaerotruncus colihominis DSM 17241 (445972.6)	445972	641736271	3718888	793	1087	886
Bacteroides clarus YIT 12056	kb_g_3280_model_gf	Bacteroides_clarus_YIT_12056	Bacteria	Bacteroidetes	Bacteroidia	Bacteroidales	Bacteroidaceae	Bacteroides	Bacteroides clarus	KBase	Obligate anaerobe	Saccharolytic, fermentative	Negative	Commensal	chenry	2016-04-15	kb_g_3280_model_gf	Kbase	kb|g.3280	Bacteroides clarus YIT 12056 (762984.3)	762984	651324010	3746690	774	1214	987
Bacteroides faecis MAJ27	kb_g_23927_model_gf	Bacteroides_faecis_MAJ27	Bacteria	Bacteroidetes	Bacteroidia	Bacteroidales	Bacteroidaceae	Bacteroides	Bacteroides faecis	KBase	Obligate anaerobe	Saccharolytic, fermentative	Negative	Commensal	chenry	2016-04-15	kb_g_23927_model_gf	Kbase	kb|g.23927	Bacteroides faecis MAJ27 (1077285.3)	1077285	2548876788	6114510	936	1225	981
Bacteroides fluxus YIT 12057	kb_g_3281_model_gf	Bacteroides_fluxus_YIT_12057	Bacteria	Bacteroidetes	Bacteroidia	Bacteroidales	Bacteroidaceae	Bacteroides	Bacteroides fluxus	KBase	Obligate anaerobe	Saccharolytic, fermentative	Negative	Commensal	chenry	2016-04-15	kb_g_3281_model_gf	Kbase	kb|g.3281	Bacteroides fluxus YIT 12057 (763034.3)	763034	651324011	4330763	814	1255	1012
Bacteroides graminisolvens DSM 19988	kb_g_207058_model_gf	Bacteroides_graminisolvens_DSM_19988	Bacteria	Bacteroidetes	Bacteroidia	Bacteroidales	Bacteroidaceae	Bacteroides	Bacteroides graminisolvens	KBase	Obligate anaerobe	Saccharolytic, fermentative	Negative	Commensal	chenry	2016-04-15	kb_g_207058_model_gf	Kbase	kb|g.207058		1121097	NA	3631399	684	1234	986
Bacteroides massiliensis B846dnLKV334 = Timone 84634 = DSM 17679 = JCM 13223	kb_g_29559_model_gf	Bacteroides_massiliensis_B846dnLKV334	Bacteria	Bacteroidetes	Bacteroidia	Bacteroidales	Bacteroidaceae	Bacteroides	Bacteroides massiliensis	KBase	Obligate anaerobe	Saccharolytic, fermentative	Negative	Commensal	chenry	2016-04-15	kb_g_29559_model_gf	Kbase	kb|g.29559	Bacteroides massiliensis B84634 = Timone 84634 = DSM 17679 = JCM 13223 (1121098.3)	204516	2531839249	4564584	804	1204	985
Bacteroides nordii CL02T12C05	kb_g_28918_model_gf	Bacteroides_nordii_CL02T12C05	Bacteria	Bacteroidetes	Bacteroidia	Bacteroidales	Bacteroidaceae	Bacteroides	Bacteroides nordii	KBase	Obligate anaerobe	Saccharolytic, fermentative	Negative	Commensal	chenry	2016-04-15	kb_g_28918_model_gf	Kbase	kb|g.28918	Bacteroides nordii CL02T12C05 (997884.3)	997884	2537561664	5707589	884	1254	1011
Bacteroides oleiciplenus YIT 12058	kb_g_27474_model_gf	Bacteroides_oleiciplenus_YIT_12058	Bacteria	Bacteroidetes	Bacteroidia	Bacteroidales	Bacteroidaceae	Bacteroides	Bacteroides oleiciplenus	KBase	Obligate anaerobe	Saccharolytic, fermentative	Negative	Commensal	chenry	2016-04-15	kb_g_27474_model_gf	Kbase	kb|g.27474	Bacteroides oleiciplenus YIT 12058 (742727.4)	742727	2534681837	7071115	994	1247	1016
Bacteroides pectinophilus ATCC 43243	Seed483218_5_30032	Bacteroides_pectinophilus_ATCC_43243	Bacteria	Firmicutes	Clostridia	Clostridiales	unclassified Clostridiales	unclassified Clostridiales	Bacteroides pectinophilus	ModelSEED	Obligate anaerobe	Saccharolytic, fermentative	Negative	Commensal	Ines Thiele	2012-04-20	Seed483218_5_30032	ModelSEED		Bacteroides pectinophilus ATCC 43243 (483218.5)	483218	642979337	3025526	640	935	795
Bacteroides plebeius M12, DSM 17135	Seed484018_6_30032	Bacteroides_plebeius_M12_DSM_17135	Bacteria	Bacteroidetes	Bacteroidia	Bacteroidales	Bacteroidaceae	Bacteroides	Bacteroides plebeius	ModelSEED	Obligate anaerobe	Saccharolytic, fermentative	Negative	Commensal	Ines Thiele	2012-04-20	Seed484018_6_30032	ModelSEED		Bacteroides plebeius DSM 17135 (484018.6)	310297	642979351	4421324	743	1056	883
Bacteroides pyogenes DSM20611	kb_g_207059_model_gf	Bacteroides_pyogenes_DSM20611	Bacteria	Bacteroidetes	Bacteroidia	Bacteroidales	Bacteroidaceae	Bacteroides	Bacteroides pyogenes	KBase	Obligate anaerobe	Saccharolytic, fermentative	Negative	Commensal	chenry	2016-04-15	kb_g_207059_model_gf	Kbase	kb|g.207059		1121100	NA	3422915	579	1129	908
Bacteroides salyersiae WAL 10018 = DSM 18765 = JCM 12988	kb_g_29562_model_gf	Bacteroides_salyersiae_WAL_10018	Bacteria	Bacteroidetes	Bacteroidia	Bacteroidales	Bacteroidaceae	Bacteroides	Bacteroides salyersiae	KBase	Obligate anaerobe	Saccharolytic, fermentative	Negative	Commensal	chenry	2016-04-15	kb_g_29562_model_gf	Kbase	kb|g.29562	Bacteroides salyersiae WAL 10018 = DSM 18765 = JCM 12988 (1121101.3)	1121101	2531839250	5309980	873	1239	975
Bacteroides thetaiotaomicron VPI-5482	Seed6666666_58896_128522	Bacteroides_thetaiotaomicron_VPI_5482	Bacteria	Bacteroidetes	Bacteroidia	Bacteroidales	Bacteroidaceae	Bacteroides	Bacteroides thetaiotaomicron	ModelSEED	Obligate anaerobe	Saccharolytic, fermentative	Negative	Commensal	Eugen Bauer	2014-09-03	Seed6666666_58896_128522	ModelSEED		Bacteroides thetaiotaomicron VPI-5482 (226186.12)	226186	637000026	6293399	840	1362	1029
Bacteroides timonensis AP1	kb_g_207957_model_gf	Bacteroides_timonensis_AP1	Bacteria	Bacteroidetes	Bacteroidia	Bacteroidales	Bacteroidaceae	Bacteroides	Bacteroides timonensis	KBase	Obligate anaerobe	Saccharolytic, fermentative	Negative	Commensal	chenry	2016-04-15	kb_g_207957_model_gf	Kbase	kb|g.207957		1203465	2600255085	7017222	852	1213	986
Barnesiella intestinihominis YIT 11860	Seed742726	Barnesiella_intestinihominis_YIT_11860	Bacteria	Bacteroidetes	Bacteroidia	Bacteroidales	Porphyromonadaceae	Barnesiella	Barnesiella intestinihominis	KBase	Obligate anaerobe	Saccharolytic, fermentative	Negative	Commensal	chenry	2014-09-10	Seed742726	Kbase	kb|g.27473	Barnesiella intestinihominis YIT 11860 (742726.3)	742726	2529292932	3433706	590	1043	861
Bifidobacterium angulatum DSM 20098	Seed518635_5_30032	Bifidobacterium_angulatum_DSM_20098	Bacteria	Actinobacteria	Actinobacteria	Bifidobacteriales	Bifidobacteriaceae	Bifidobacterium	Bifidobacterium angulatum	ModelSEED	Obligate anaerobe	Saccharolytic, fermentative	Positive	Commensal	Ines Thiele	2012-06-29	Seed518635_5_30032	ModelSEED		Bifidobacterium angulatum DSM 20098 = JCM 7096 (518635.7)	518635	2562617143	2007108	564	905	723
Bifidobacterium catenulatum DSM 16992	Seed566552_4_30032	Bifidobacterium_catenulatum_DSM_16992	Bacteria	Actinobacteria	Actinobacteria	Bifidobacteriales	Bifidobacteriaceae	Bifidobacterium	Bifidobacterium catenulatum	ModelSEED	Obligate anaerobe	Saccharolytic, fermentative	Positive	Commensal	Ines Thiele	2012-04-20	Seed566552_4_30032	ModelSEED		Bifidobacterium catenulatum DSM 16992 = JCM 1194 (566552.6)	566552	642979312	2058429	571	850	690
Bifidobacterium dentium ATCC 27678	Seed6666666_58910_128522	Bifidobacterium_dentium_ATCC_27678	Bacteria	Actinobacteria	Actinobacteria	Bifidobacteriales	Bifidobacteriaceae	Bifidobacterium	Bifidobacterium dentium	ModelSEED	Obligate anaerobe	Saccharolytic, fermentative	Positive	Commensal	Eugen Bauer	2014-09-03	Seed6666666_58910_128522	ModelSEED		Bifidobacterium dentium ATCC 27678 (473819.7)	473819	641736189	2642081	600	1048	837
Bifidobacterium gallicum DSM 20093	Seed561180_4_30032	Bifidobacterium_gallicum_DSM_20093	Bacteria	Actinobacteria	Actinobacteria	Bifidobacteriales	Bifidobacteriaceae	Bifidobacterium	Bifidobacterium gallicum	ModelSEED	Obligate anaerobe	Saccharolytic, fermentative	Positive	Commensal	Ines Thiele	2012-08-06	Seed561180_4_30032	ModelSEED		Bifidobacterium gallicum DSM 20093 (561180.4)	561180	2562617144	2019802	514	839	657
Bifidobacterium pseudocatenulatum DSM 20438	Seed547043_6_30032	Bifidobacterium_pseudocatenulatum_DSM_20438	Bacteria	Actinobacteria	Actinobacteria	Bifidobacteriales	Bifidobacteriaceae	Bifidobacterium	Bifidobacterium pseudocatenulatum	ModelSEED	Obligate anaerobe	Saccharolytic, fermentative	Positive	Commensal	Ines Thiele	2012-04-20	Seed547043_6_30032	ModelSEED		Bifidobacterium pseudocatenulatum DSM 20438 = JCM 1200 (547043.8)	547043	2562617145	2304808	583	874	722
Bilophila wadsworthia 3_1_6	Seed563192_3_30032	Bilophila_wadsworthia_3_1_6	Bacteria	Proteobacteria	Deltaproteobacteria	Desulfovibrionales	Desulfovibrionaceae	Bilophila	Bilophila wadsworthia	ModelSEED	Obligate anaerobe	Only anaerobic respiration, nonfermentative, asaccharolytic	Negative	Commensal	Ines Thiele	2012-06-29	Seed563192_3_30032	ModelSEED		Bilophila wadsworthia 3_1_6 (563192.3)	563192	2562617176	4391094	879	1111	909
Blautia hansenii VPI C7-24, DSM 20583	Seed537007_6_30032	Blautia_hansenii_VPI_C7_24_DSM_20583	Bacteria	Firmicutes	Clostridia	Clostridiales	Lachnospiraceae	Blautia	Blautia hansenii	ModelSEED	Obligate anaerobe	Saccharolytic, fermentative, hydrogen used as energy source	Positive	Commensal	Ines Thiele	2012-04-20	Seed537007_6_30032	ModelSEED		Blautia hansenii DSM 20583 (537007.6)	1322	2562617096	3053221	679	999	787
Blautia hydrogenotrophica DSM 10507	Seed476272_5_30032	Blautia_hydrogenotrophica_DSM_10507	Bacteria	Firmicutes	Clostridia	Clostridiales	Lachnospiraceae	Blautia	Blautia hydrogenotrophica	ModelSEED	Obligate anaerobe	Saccharolytic, fermentative, hydrogen used as energy source	Positive	Commensal	Ines Thiele	2012-08-06	Seed476272_5_30032	ModelSEED		Blautia hydrogenotrophica DSM 10507 (476272.5)	476272	643886199	3565428	890	1067	868
Blautia producta DSM 2950	B_producta_DSM_2950	Blautia_producta_DSM_2950	Bacteria	Firmicutes	Clostridia	Clostridiales	Lachnospiraceae	Blautia	Blautia producta	KBase	Obligate anaerobe	Saccharolytic, fermentative, hydrogen used as energy source	Positive	Commensal	chenry	2014-09-10	B_producta_DSM_2950	Kbase	kb|g.29565		1121114	NA	6085111	1023	1233	966
Butyricimonas synergistica DSM 23225	kb_g_29568_model_gf	Butyricimonas_synergistica_DSM_23225	Bacteria	Bacteroidetes	Bacteroidia	Bacteroidales	Porphyromonadaceae	Butyricimonas	Butyricimonas synergistica	KBase	Obligate anaerobe	Saccharolytic, fermentative	Negative	Commensal	chenry	2016-04-15	kb_g_29568_model_gf	Kbase	kb|g.29568	Butyricimonas synergistica DSM 23225 (1121129.3)	1121129	NA	4770778	680	1182	986
Butyrivibrio crossotus DSM 2876	Seed511680_4_30032	Butyrivibrio_crossotus_DSM_2876	Bacteria	Firmicutes	Clostridia	Clostridiales	Lachnospiraceae	Butyrivibrio	Butyrivibrio crossotus	ModelSEED	Obligate anaerobe	Saccharolytic, fermentative	Structurally positive but stains negative	Commensal	Ines Thiele	2012-04-20	Seed511680_4_30032	ModelSEED		Butyrivibrio crossotus DSM 2876 (511680.4)	511680	645951834	2482791	568	876	769
Butyrivibrio fibrisolvens 16/4	Seed657324_3_30032	Butyrivibrio_fibrisolvens_16_4	Bacteria	Firmicutes	Clostridia	Clostridiales	Lachnospiraceae	Butyrivibrio	Butyrivibrio fibrisolvens	ModelSEED	Obligate anaerobe	Saccharolytic, fermentative, acetate converted to butyrate	Structurally positive but stains negative	Commensal	Ines Thiele	2012-06-25	Seed657324_3_30032	ModelSEED		Butyrivibrio fibrisolvens 16/4 (657324.3)	657324	650377919	3164379	774	1116	885
Catenibacterium mitsuokai DSM 15897	Seed451640_5_30032	Catenibacterium_mitsuokai_DSM_15897	Bacteria	Firmicutes	Erysipelotrichia	Erysipelotrichales	Erysipelotrichaceae	Catenibacterium	Catenibacterium mitsuokai	ModelSEED	Obligate anaerobe	Saccharolytic, fermentative	Positive	Commensal	Ines Thiele	2012-04-20	Seed451640_5_30032	ModelSEED		Catenibacterium mitsuokai DSM 15897 (451640.5)	451640	643886110	2671313	644	972	823
Clostridium asparagiforme DSM 15981	Seed518636_5_30032	Clostridium_asparagiforme_DSM_15981	Bacteria	Firmicutes	Clostridia	Clostridiales	Lachnospiraceae	Lachnoclostridium	Clostridium asparagiforme	ModelSEED	Obligate anaerobe	Fermentative, few compounds used	Positive	Commensal	Ines Thiele	2012-04-20	Seed518636_5_30032	ModelSEED		Clostridium asparagiforme DSM 15981 (518636.5)	518636	643886112	6224391	1280	1285	965
Clostridium bartlettii DSM 16795	Seed445973_7_30032	Clostridium_bartlettii_DSM_16795	Bacteria	Firmicutes	Clostridia	Clostridiales	Peptostreptococcaceae	Intestinibacter	Clostridium bartlettii	ModelSEED	Obligate anaerobe	Ferments carbohydrates and amino acids	Positive	Commensal	Ines Thiele	2012-04-20	Seed445973_7_30032	ModelSEED		Clostridium bartlettii DSM 16795 (445973.7)	445973	641736113	2971856	730	1095	844
Clostridium bolteae ATCC BAA-613	Seed411902_9_30032	Clostridium_bolteae_ATCC_BAA_613	Bacteria	Firmicutes	Clostridia	Clostridiales	Lachnospiraceae	Lachnoclostridium	Clostridium bolteae	ModelSEED	Obligate anaerobe	Saccharolytic, fermentative	Positive	Commensal	Ines Thiele	2012-04-20	Seed411902_9_30032	ModelSEED		Clostridium bolteae ATCC BAA-613 (411902.9)	411902	641380428	6556988	1372	1240	957
Clostridium hiranonis TO-931 DSM 13275	Seed500633_7_30032	Clostridium_hiranonis_TO_931_DSM_13275	Bacteria	Firmicutes	Clostridia	Clostridiales	Peptostreptococcaceae	Peptoclostridium	Clostridium hiranonis	ModelSEED	Obligate anaerobe	Saccharolytic, fermentative	Positive	Commensal	Ines Thiele	2012-08-06	Seed500633_7_30032	ModelSEED		Clostridium hiranonis DSM 13275 (500633.7)	89152	642979371	2423348	589	918	804
Clostridium hylemonae DSM 15053	Seed553973_6_30032	Clostridium_hylemonae_DSM_15053	Bacteria	Firmicutes	Clostridia	Clostridiales	Lachnospiraceae	Lachnoclostridium	Clostridium hylemonae	ModelSEED	Obligate anaerobe	Saccharolytic, fermentative	Positive	Commensal	Ines Thiele	2012-08-06	Seed553973_6_30032	ModelSEED		Clostridium hylemonae DSM 15053 (553973.6)	553973	642979359	3802096	960	1137	925
Clostridium leptum DSM 753	Seed428125_8_30032	Clostridium_leptum_DSM_753	Bacteria	Firmicutes	Clostridia	Clostridiales	Ruminococcaceae	Ruminiclostridium	Clostridium leptum	ModelSEED	Obligate anaerobe	Few carbohydrates weakly fermented	Positive	Commensal	Ines Thiele	2012-08-06	Seed428125_8_30032	ModelSEED		Clostridium leptum DSM 753 (428125.8)	428125	641380427	3270109	637	956	806
Clostridium methylpentosum R2, DSM 5476	Seed537013_3_30032	Clostridium_methylpentosum_R2_DSM_5476	Bacteria	Firmicutes	Clostridia	Clostridiales	Ruminococcaceae	Ruminiclostridium	Clostridium methylpentosum	ModelSEED	Obligate anaerobe	Ferments only L-rhamnose, L-fucose, L-lyxose, and D-arabinose	Positive	Commensal	Ines Thiele	2012-04-20	Seed537013_3_30032	ModelSEED		Clostridium methylpentosum DSM 5476 (537013.3)	84026	643886206	3406326	538	869	747
Clostridium nexile DSM 1787	Seed500632_7_30032	Clostridium_nexile_DSM_1787	Bacteria	Firmicutes	Clostridia	Clostridiales	Lachnospiraceae	Tyzzerella	Clostridium nexile	ModelSEED	Obligate anaerobe	Saccharolytic, fermentative	Positive	Commensal	Ines Thiele	2012-04-20	Seed500632_7_30032	ModelSEED		Clostridium nexile DSM 1787 (500632.7)	500632	642979369	3861016	673	973	793
Clostridium ramosum VPI 0427, DSM 1402	Seed445974_6_30032	Clostridium_ramosum_VPI_0427_DSM_1402	Bacteria	Firmicutes	Erysipelotrichia	Erysipelotrichales	Erysipelotrichaceae	Erysipelatoclostridium	Clostridium ramosum	ModelSEED	Obligate anaerobe	Saccharolytic, fermentative	Positive or negative	Commensal	Ines Thiele	2012-08-06	Seed445974_6_30032	ModelSEED		Clostridium ramosum DSM 1402 (445974.6)	1547	641736198	3234795	833	1039	844
Clostridium sp. SS2/1	Seed411484_7_30032	Clostridium_sp_SS2_1	Bacteria	Firmicutes	Clostridia	Clostridiales	Clostridiaceae	Clostridium	unclassified Clostridium	ModelSEED	Obligate anaerobe	Saccharolytic, fermentative, acetate and lactate converted to butyrate	Positive	Commensal	Ines Thiele	2012-08-06	Seed411484_7_30032	ModelSEED		Clostridium sp. SS2/1 (411484.7)	411484	641736270	3141381	843	1081	902
Clostridium spiroforme DSM 1552	Seed428126_7_30032	Clostridium_spiroforme_DSM_1552	Bacteria	Firmicutes	Erysipelotrichia	Erysipelotrichales	Erysipelotrichaceae	Erysipelatoclostridium	Clostridium spiroforme	ModelSEED	Obligate anaerobe	Saccharolytic, fermentative	Positive	Commensal	Ines Thiele	2012-08-06	Seed428126_7_30032	ModelSEED		Clostridium spiroforme DSM 1552 (428126.7)	428126	641736169	2507485	600	937	817
Clostridium symbiosum ATCC 14940	kb_g_215864_model_gf	Clostridium_symbiosum_ATCC_14940	Bacteria	Firmicutes	Clostridia	Clostridiales	Lachnospiraceae	Lachnoclostridium	Clostridium symbiosum	KBase	Obligate anaerobe	Saccharolytic, fermentative	Negative	Commensal	Laura Kutt	2016-04-19	kb_g_215864_model_gf	Kbase	kb|g.215864		411472	2597490298	4810675	1000	1305	1041
Clostridium symbiosum WAL-14163	Seed742740_3_30032	Clostridium_symbiosum_WAL_14163	Bacteria	Firmicutes	Clostridia	Clostridiales	Lachnospiraceae	Lachnoclostridium	Clostridium symbiosum	ModelSEED	Obligate anaerobe	Saccharolytic, fermentative	Negative	Commensal	Ines Thiele	2012-08-06	Seed742740_3_30032	ModelSEED		Clostridium symbiosum WAL-14163 (742740.3)	742740	649989922	5312064	1051	1157	936
Clostridium symbiosum WAL-14673	Seed742741_3_30032	Clostridium_symbiosum_WAL_14673	Bacteria	Firmicutes	Clostridia	Clostridiales	Lachnospiraceae	Lachnoclostridium	Clostridium symbiosum	ModelSEED	Obligate anaerobe	Saccharolytic, fermentative	Negative	Commensal	Ines Thiele	2012-06-29	Seed742741_3_30032	ModelSEED		Clostridium symbiosum WAL-14673 (742741.3)	742741	649989923	4857801	1001	1150	934
Collinsella aerofaciens ATCC 25986	Seed411903_6_30032	Collinsella_aerofaciens_ATCC_25986	Bacteria	Actinobacteria	Coriobacteriia	Coriobacteriales	Coriobacteriaceae	Collinsella	Collinsella aerofaciens	ModelSEED	Obligate anaerobe	Saccharolytic, fermentative	Positive	Commensal	Ines Thiele	2012-04-20	Seed411903_6_30032	ModelSEED		Collinsella aerofaciens ATCC 25986 (411903.6)	411903	640612206	2439869	586	862	722
Collinsella intestinalis DSM 13280	Seed521003_7_30032	Collinsella_intestinalis_DSM_13280	Bacteria	Actinobacteria	Coriobacteriia	Coriobacteriales	Coriobacteriaceae	Collinsella	Collinsella intestinalis	ModelSEED	Obligate anaerobe	Saccharolytic, fermentative	Positive	Commensal	Ines Thiele	2012-08-06	Seed521003_7_30032	ModelSEED		Collinsella intestinalis DSM 13280 (521003.7)	521003	2562617146	1804297	451	748	639
Collinsella stercoris DSM 13279	Seed445975_6_30032	Collinsella_stercoris_DSM_13279	Bacteria	Actinobacteria	Coriobacteriia	Coriobacteriales	Coriobacteriaceae	Collinsella	Collinsella stercoris	ModelSEED	Obligate anaerobe	Saccharolytic, fermentative	Positive	Commensal	Ines Thiele	2012-08-06	Seed445975_6_30032	ModelSEED		Collinsella stercoris DSM 13279 (445975.6)	445975	642979321	2399821	547	758	635
Collinsella tanakaei YIT 12063	kb_g_27481_model_gf	Collinsella_tanakaei_YIT_12063	Bacteria	Actinobacteria	Coriobacteriia	Coriobacteriales	Coriobacteriaceae	Collinsella	Collinsella tanakaei	KBase	Obligate anaerobe	Saccharolytic, fermentative	Positive	Commensal	chenry	2016-04-15	kb_g_27481_model_gf	Kbase	kb|g.27481	Collinsella tanakaei YIT 12063 (742742.3)	742742	2513237344	2482197	691	1217	953
Coprobacillus sp. 29_1	Seed469596_3_30032	Coprobacillus_sp_29_1	Bacteria	Firmicutes	Erysipelotrichia	Erysipelotrichales	Erysipelotrichaceae	Coprobacillus	unclassified Coprobacillus	ModelSEED	Obligate anaerobe	Saccharolytic, fermentative	Positive	Commensal	Ines Thiele	2012-06-29	Seed469596_3_30032	ModelSEED		Coprobacillus sp. 29_1 (469596.3)	469596	649989924	3841269	838	1035	840
Coprobacillus sp. D7	Seed556270_3_30032	Coprobacillus_sp_D7	Bacteria	Firmicutes	Erysipelotrichia	Erysipelotrichales	Erysipelotrichaceae	Coprobacillus	unclassified Coprobacillus	ModelSEED	Obligate anaerobe	Saccharolytic, fermentative	Positive	Commensal	Ines Thiele	2012-04-20	Seed556270_3_30032	ModelSEED			556270	646206251	3561737	771	1013	845
Coprococcus comes ATCC 27758	Seed470146_3_30032	Coprococcus_comes_ATCC_27758	Bacteria	Firmicutes	Clostridia	Clostridiales	Lachnospiraceae	Coprococcus	Coprococcus comes	ModelSEED	Obligate anaerobe	Saccharolytic, fermentative	Positive	Commensal	Ines Thiele	2012-04-20	Seed470146_3_30032	ModelSEED		Coprococcus comes ATCC 27758 (470146.3)	470146	643886116	3238915	781	1064	873
Coprococcus eutactus ATCC 27759	Seed411474_6_30032	Coprococcus_eutactus_ATCC_27759	Bacteria	Firmicutes	Clostridia	Clostridiales	Lachnospiraceae	Coprococcus	Coprococcus eutactus	ModelSEED	Obligate anaerobe	Saccharolytic, fermentative	Positive	Commensal	Ines Thiele	2012-04-20	Seed411474_6_30032	ModelSEED		Coprococcus eutactus ATCC 27759 (411474.6)	411474	641380422	3102087	646	1003	828
Cryptobacterium curtum DSM 15641	kb_g_1643_model_gf	Cryptobacterium_curtum_DSM_15641	Bacteria	Actinobacteria	Coriobacteriia	Coriobacteriales	Coriobacteriaceae	Ctyptobacterium	Cryptobacterium curtum	KBase	Obligate anaerobe	Asaccharolytic, nonfermentative	Positive	Commensal	chenry	2016-04-15	kb_g_1643_model_gf	Kbase	kb|g.1643	Cryptobacterium curtum DSM 15641 (469378.4)	469378	644736346	1617804	432	914	776
Dialister invisus DSM 15470	kb_g_2571_model_gf	Dialister_invisus_DSM_15470	Bacteria	Firmicutes	Negativicutes	Veillonellales	Veillonellaceae	Dialister	Dialister invisus	KBase	Obligate anaerobe	Fermentative	Negative	Commensal	Laura Kutt	2016-04-18	kb_g_2571_model_gf	Kbase	kb|g.2571	Dialister invisus DSM 15470 (592028.3)	592028	NA	1895960	501	960	789
Dorea longicatena DSM 13814	Seed411462_6_30032	Dorea_longicatena_DSM_13814	Bacteria	Firmicutes	Clostridia	Clostridiales	Lachnospiraceae	Dorea	Dorea longicatena	ModelSEED	Obligate anaerobe	Saccharolytic, fermentative	Positive	Commensal	Ines Thiele	2012-06-29	Seed411462_6_30032	ModelSEED		Dorea longicatena DSM 13814 (411462.6)	411462	640963046	2913833	734	1006	844
Eubacterium biforme DSM 3989	Seed518637_5_30032	Eubacterium_biforme_DSM_3989	Bacteria	Firmicutes	Erysipelotrichia	Erysipelotrichales	Erysipelotrichaceae	Holdemanella	Eubacterium biforme	ModelSEED	Obligate anaerobe	Saccharolytic, fermentative	Positive	Commensal	Ines Thiele	2012-09-06	Seed518637_5_30032	ModelSEED		Eubacterium biforme DSM 3989 (518637.5)	518637	642979360	2415920	576	830	729
Eubacterium brachy ATCC 33089	kb_g_209880_model_gf	Eubacterium_brachy_ATCC_33089	Bacteria	Firmicutes	Clostridia	Clostridiales	Clostridiales Incertae Sedis XIII	Eubacterium	Eubacterium brachy	KBase	Obligate anaerobe	Saccharolytic, fermentative	Positive	Commensal	Laura Kutt	2016-04-18	kb_g_209880_model_gf	Kbase	kb|g.209880		1321814	2558860285	1543725	383	975	795
Eubacterium cellulosolvens 6	kb_g_2673_model_gf	Eubacterium_cellulosolvens_6	Bacteria	Firmicutes	Clostridia	Clostridiales	Lachnospiraceae	Eubacterium	Eubacterium cellulosolvens	KBase	Obligate anaerobe	Saccharolytic, fermentative	Positive	Commensal	Laura Kutt	2016-04-18	kb_g_2673_model_gf	Kbase	kb|g.2673	Eubacterium cellulosolvens 6 (633697.3)	633697	NA	3260436	666	1195	966
Eubacterium cylindroides T2-87	Seed717960	Eubacterium_cylindroides_T2_87	Bacteria	Firmicutes	Erysipelotrichia	Erysipelotrichales	Erysipelotrichaceae	Faecalitalea	Eubacterium cylindroides	KBase	Obligate anaerobe	Saccharolytic, fermentative	Positive	Commensal	chenry	2014-09-10	Seed717960	Kbase	kb|g.3100	Eubacterium cylindroides T2-87 (717960.3)	717960	650377935	1966750	462	990	776
Eubacterium dolichum DSM 3991	Seed428127_7_30032	Eubacterium_dolichum_DSM_3991	Bacteria	Firmicutes	Erysipelotrichia	Erysipelotrichales	Erysipelotrichaceae	unclassified Erysipelotrichaceae	Eubacterium dolichum	ModelSEED	Obligate anaerobe	Saccharolytic, fermentative	Positive	Commensal	Ines Thiele	2012-09-06	Seed428127_7_30032	ModelSEED		Eubacterium dolichum DSM 3991 (428127.7)	428127	641380446	2190453	541	774	678
Eubacterium eligens ATCC 27750	kb_g_1895_model_gf	Eubacterium_eligens_ATCC_27750	Bacteria	Firmicutes	Clostridia	Clostridiales	Lachnospiraceae	Eubacterium	Eubacterium eligens	KBase	Obligate anaerobe	Saccharolytic, fermentative	Negative	Commensal	Laura Kutt	2016-04-18	kb_g_1895_model_gf	Kbase	kb|g.1895	Eubacterium eligens ATCC 27750 (515620.4)	515620	644736366	2831389	657	1166	954
Eubacterium hallii DSM 3353	Seed411469_3_30032	Eubacterium_hallii_DSM_3353	Bacteria	Firmicutes	Clostridia	Clostridiales	Eubacteriaceae	Eubacterium	Eubacterium hallii	ModelSEED	Obligate anaerobe	Saccharolytic, fermentative, acetate and lactate converted to butyrate	Positive	Commensal	Ines Thiele	2012-04-20	Seed411469_3_30032	ModelSEED		Eubacterium hallii DSM 3353 (411469.3)	411469	643886203	3290996	736	1053	869
Eubacterium hallii L2-7	kb_g_1364_model_gf	Eubacterium_hallii_L2_7	Bacteria	Firmicutes	Clostridia	Clostridiales	Eubacteriaceae	Eubacterium	Eubacterium hallii	KBase	Obligate anaerobe	Saccharolytic, fermentative	Positive	Commensal	Laura Kutt	2016-04-18	kb_g_1364_model_gf	Kbase	kb|g.1364		411487	643886203	3290996	671	1178	941
Eubacterium limosum KIST612	kb_g_3647_model_gf	Eubacterium_limosum_KIST612	Bacteria	Firmicutes	Clostridia	Clostridiales	Eubacteriaceae	Eubacterium	Eubacterium limosum	KBase	Obligate anaerobe	Saccharolytic, fermentative	Positive	Commensal	Laura Kutt	2016-04-18	kb_g_3647_model_gf	Kbase	kb|g.3647	Eubacterium limosum KIST612 (903814.3)	903814	649633044	4276902	882	1326	1020
Eubacterium ramulus ATCC 29099	Seed1256908	Eubacterium_ramulus_ATCC_29099	Bacteria	Firmicutes	Clostridia	Clostridiales	Eubacteriaceae	Eubacterium	Eubacterium ramulus	KBase	Obligate anaerobe	Saccharolytic, fermentative, acetate converted to butyrate	Positive	Commensal	chenry	2014-09-09	Seed1256908	Kbase	kb|g.208433		1256908	NA	3436736	681	1128	911
Eubacterium rectale ATCC 33656	Seed515619_16_124632	Eubacterium_rectale_ATCC_33656	Bacteria	Firmicutes	Clostridia	Clostridiales	Eubacteriaceae	Eubacterium	Eubacterium rectale	ModelSEED	Obligate anaerobe	Saccharolytic, fermentative, acetate converted to butyrate	Positive	Commensal	Eugen Bauer	2014-08-03	Seed515619_16_124632	ModelSEED		Eubacterium rectale DSM 17629 (657318.4)	515619	644736367	3449685	699	1181	933
Eubacterium rectale M104/1	Seed657317_3_30032	Eubacterium_rectale_M104_1	Bacteria	Firmicutes	Clostridia	Clostridiales	Eubacteriaceae	Eubacterium	Eubacterium rectale	ModelSEED	Obligate anaerobe	Saccharolytic, fermentative, acetate converted to butyrate	Positive	Commensal	Ines Thiele	2012-04-20	Seed657317_3_30032	ModelSEED		Eubacterium rectale M104/1 (657317.3)	657317	650377937	3698419	707	1093	897
Eubacterium saphenum ATCC 49989	kb_g_2572_model_gf	Eubacterium_saphenum_ATCC_49989	Bacteria	Firmicutes	Clostridia	Clostridiales	Clostridiales Incertae Sedis XIII	Eubacterium	Eubacterium saphenum	KBase	Obligate anaerobe	Saccharolytic, fermentative	Positive	Commensal	Laura Kutt	2016-04-18	kb_g_2572_model_gf	Kbase	kb|g.2572	Eubacterium saphenum ATCC 49989 (592031.3)	592031	NA	1084901	352	846	732
Eubacterium siraeum 70/3	Seed657319_3_30032	Eubacterium_siraeum_70_3	Bacteria	Firmicutes	Clostridia	Clostridiales	Ruminococcaceae	Ruminiclostridium	Eubacterium siraeum	ModelSEED	Obligate anaerobe	Saccharolytic, fermentative	Positive	Commensal	Ines Thiele	2012-06-25	Seed657319_3_30032	ModelSEED		Eubacterium siraeum 70/3 (657319.3)	657319	650377938	2943413	550	840	717
Eubacterium siraeum DSM 15702	Seed428128_7_30032	Eubacterium_siraeum_DSM_15702	Bacteria	Firmicutes	Clostridia	Clostridiales	Ruminococcaceae	Ruminiclostridium	Eubacterium siraeum	ModelSEED	Obligate anaerobe	Saccharolytic, fermentative	Positive	Commensal	Ines Thiele	2012-09-06	Seed428128_7_30032	ModelSEED		Eubacterium siraeum DSM 15702 (428128.7)	428128	641736184	2695934	539	853	710
Eubacterium sulci ATCC 35585	kb_g_216330_model_gf	Eubacterium_sulci_ATCC_35585	Bacteria	Firmicutes	Clostridia	Clostridiales	Clostridiales Incertae Sedis XIII	Eubacterium	Eubacterium sulci	KBase	Obligate anaerobe	Saccharolytic, fermentative	Positive	Commensal	Laura Kutt	2016-04-18	kb_g_216330_model_gf	Kbase	kb|g.216330		888727	2558860286	1728669	453	1046	851
Eubacterium ventriosum ATCC 27560	Seed411463_4_30032	Eubacterium_ventriosum_ATCC_27560	Bacteria	Firmicutes	Clostridia	Clostridiales	Eubacteriaceae	Eubacterium	Eubacterium ventriosum	ModelSEED	Obligate anaerobe	Saccharolytic, fermentative	Positive	Commensal	Ines Thiele	2012-04-20	Seed411463_4_30032	ModelSEED		Eubacterium ventriosum ATCC 27560 (411463.4)	411463	640963022	2869695	589	975	814
Faecalibacterium cf. prausnitzii KLE1255	Seed748224_3_30032	Faecalibacterium_cf_prausnitzii_KLE1255	Bacteria	Firmicutes	Clostridia	Clostridiales	Ruminococcaceae	Faecalibacterium	Faecalibacterium prausnitzii	ModelSEED	Obligate anaerobe	Saccharolytic, fermentative, acetate converted to butyrate	Structurally positive but stains negative	Commensal	Ines Thiele	2012-06-29	Seed748224_3_30032	ModelSEED		Faecalibacterium cf. prausnitzii KLE1255 (748224.3)	748224	649989951	2926561	688	1027	837
Faecalibacterium prausnitzii L2-6	Seed718252_3_30032	Faecalibacterium_prausnitzii_L2_6	Bacteria	Firmicutes	Clostridia	Clostridiales	Ruminococcaceae	Faecalibacterium	Faecalibacterium prausnitzii	ModelSEED	Obligate anaerobe	Saccharolytic, fermentative, acetate converted to butyrate	Structurally positive but stains negative	Commensal	Ines Thiele	2012-08-07	Seed718252_3_30032	ModelSEED		Faecalibacterium prausnitzii L2-6 (718252.3)	718252	650377941	3321367	661	1008	825
Faecalibacterium prausnitzii M21/2	kb_g_1374_model_gf	Faecalibacterium_prausnitzii_M21_2	Bacteria	Firmicutes	Clostridia	Clostridiales	Ruminococcaceae	Faecalibacterium	Faecalibacterium prausnitzii	KBase	Obligate anaerobe	Saccharolytic, fermentative, acetate converted to butyrate	Structurally positive but stains negative	Commensal	Laura Kutt	2016-04-18	kb_g_1374_model_gf	Kbase	kb|g.1374	Faecalibacterium prausnitzii M21/2 (411485.10)	411485	NA	3127383	709	1230	948
Faecalibacterium prausnitzii SL3/3	kb_g_2830_model_gf	Faecalibacterium_prausnitzii_SL3_3	Bacteria	Firmicutes	Clostridia	Clostridiales	Ruminococcaceae	Faecalibacterium	Faecalibacterium prausnitzii	KBase	Obligate anaerobe	Saccharolytic, fermentative, acetate converted to butyrate	Structurally positive but stains negative	Commensal	Laura Kutt	2016-04-18	kb_g_2830_model_gf	Kbase	kb|g.2830	Faecalibacterium prausnitzii SL3/3 (657322.3)	657322	650377940	3214418	732	1235	953
Fusobacterium gonidiaformans 3-1-5R	Seed469605_3_30032	Fusobacterium_gonidiaformans_3_1_5R	Bacteria	Fusobacteria	Fusobacteriia	Fusobacteriales	Fusobacteriaceae	Fusobacterium	Fusobacterium gonidiaformans	ModelSEED	Obligate anaerobe	Saccharolytic, proteolytic, fermentative	Negative	Commensal	Ines Thiele	2012-06-29	Seed469605_3_30032	ModelSEED		Fusobacterium sp. 3_1_5R (469605.3)	469605	645951866	1848430	546	971	818
Fusobacterium gonidiaformans ATCC 25563	Seed469615_3_30032	Fusobacterium_gonidiaformans_ATCC_25563	Bacteria	Fusobacteria	Fusobacteriia	Fusobacteriales	Fusobacteriaceae	Fusobacterium	Fusobacterium gonidiaformans	ModelSEED	Obligate anaerobe	Saccharolytic, proteolytic, fermentative	Negative	Commensal	Ines Thiele	2012-09-06	Seed469615_3_30032	ModelSEED		Fusobacterium gonidiaformans ATCC 25563 (469615.3)	469615	645951804	1679672	542	961	815
Fusobacterium mortiferum ATCC 9817	Seed469616_3_30032	Fusobacterium_mortiferum_ATCC_9817	Bacteria	Fusobacteria	Fusobacteriia	Fusobacteriales	Fusobacteriaceae	Fusobacterium	Fusobacterium mortiferum	ModelSEED	Obligate anaerobe	Saccharolytic, proteolytic, fermentative	Negative	Commensal	Ines Thiele	2012-09-06	Seed469616_3_30032	ModelSEED		Fusobacterium mortiferum ATCC 9817 (469616.3)	469616	646206254	2691446	759	1183	916
Fusobacterium nucleatum subsp. animalis 3_1_33	Seed469603_3_30032	Fusobacterium_nucleatum_subsp_animalis_3_1_33	Bacteria	Fusobacteria	Fusobacteriia	Fusobacteriales	Fusobacteriaceae	Fusobacterium	Fusobacterium nucleatum	ModelSEED	Obligate anaerobe	Saccharolytic, proteolytic, fermentative	Negative	Commensal	Ines Thiele	2012-06-29	Seed469603_3_30032	ModelSEED		Fusobacterium sp. 3_1_33 (469603.3)	469603	2562617153	2291720	578	962	815
Fusobacterium nucleatum subsp. animalis 7_1	Seed457405_3_30032	Fusobacterium_nucleatum_subsp_animalis_7_1	Bacteria	Fusobacteria	Fusobacteriia	Fusobacteriales	Fusobacteriaceae	Fusobacterium	Fusobacterium nucleatum	ModelSEED	Obligate anaerobe	Saccharolytic, proteolytic, fermentative	Negative	Commensal	Ines Thiele	2012-09-06	Seed457405_3_30032	ModelSEED		Fusobacterium sp. 7_1 (457405.3)	457405	646206252	2510873	572	971	818
Fusobacterium nucleatum subsp. animalis D11	Seed556264_3_30032	Fusobacterium_nucleatum_subsp_animalis_D11	Bacteria	Fusobacteria	Fusobacteriia	Fusobacteriales	Fusobacteriaceae	Fusobacterium	Fusobacterium nucleatum	ModelSEED	Obligate anaerobe	Saccharolytic, proteolytic, fermentative	Negative	Commensal	Ines Thiele	2012-09-06	Seed556264_3_30032	ModelSEED		Fusobacterium sp. D11 (556264.3)	556264	645058833	2343156	595	967	817
Fusobacterium nucleatum subsp. vincentii 3_1_27	Seed469602_3_30032	Fusobacterium_nucleatum_subsp_vincentii_3_1_27	Bacteria	Fusobacteria	Fusobacteriia	Fusobacteriales	Fusobacteriaceae	Fusobacterium	Fusobacterium nucleatum	ModelSEED	Obligate anaerobe	Saccharolytic, proteolytic, fermentative	Negative	Commensal	Ines Thiele	2012-06-29	Seed469602_3_30032	ModelSEED		Fusobacterium sp. 3_1_27 (469602.3)	469602	NA	2211034	577	1021	822
Fusobacterium nucleatum subsp. vincentii 3_1_36A2	Seed68766_4_124632	Fusobacterium_nucleatum_subsp_vincentii_3_1_36A2	Bacteria	Fusobacteria	Fusobacteriia	Fusobacteriales	Fusobacteriaceae	Fusobacterium	Fusobacterium nucleatum	ModelSEED	Obligate anaerobe	Saccharolytic, proteolytic, fermentative	Negative	Commensal	Eugen Bauer	2014-08-03	Seed68766_4_124632	ModelSEED		Fusobacterium nucleatum subsp. vincentii 3_1_36A2 (469604.7)	469604	NA	2268272	555	1093	867
Fusobacterium nucleatum subsp. vincentii 4_1_13	Seed469606_3_30032	Fusobacterium_nucleatum_subsp_vincentii_4_1_13	Bacteria	Fusobacteria	Fusobacteriia	Fusobacteriales	Fusobacteriaceae	Fusobacterium	Fusobacterium nucleatum	ModelSEED	Obligate anaerobe	Saccharolytic, proteolytic, fermentative	Negative	Commensal	Ines Thiele	2012-06-29	Seed469606_3_30032	ModelSEED		Fusobacterium sp. 4_1_13 (469606.3)	469606	646206253	2268505	563	1014	819
Fusobacterium periodonticum 1_1_41FAA	Seed469621_3_30032	Fusobacterium_periodonticum_1_1_41FAA	Bacteria	Fusobacteria	Fusobacteriia	Fusobacteriales	Fusobacteriaceae	Fusobacterium	Fusobacterium periodonticum	ModelSEED	Obligate anaerobe	Saccharolytic, proteolytic, fermentative	Negative	Commensal	Ines Thiele	2012-06-29	Seed469621_3_30032	ModelSEED		Fusobacterium sp. 1_1_41FAA (469621.3)	469621	647533168	2479455	599	1006	844
Fusobacterium periodonticum 2_1_31	Seed469599_3_30032	Fusobacterium_periodonticum_2_1_31	Bacteria	Fusobacteria	Fusobacteriia	Fusobacteriales	Fusobacteriaceae	Fusobacterium	Fusobacterium periodonticum	ModelSEED	Obligate anaerobe	Saccharolytic, proteolytic, fermentative	Negative	Commensal	Ines Thiele	2012-09-06	Seed469599_3_30032	ModelSEED		Fusobacterium sp. 2_1_31 (469599.3)	469599	646206262	2532453	581	995	828
Fusobacterium sp. 4_8	Seed469607_5_124632	Fusobacterium_sp_4_8	Bacteria	Fusobacteria	Fusobacteriia	Fusobacteriales	Fusobacteriaceae	Fusobacterium	unclassified Fusobacterium	ModelSEED	Obligate anaerobe	Saccharolytic, proteolytic, fermentative	Negative	Commensal	Eugen Bauer	2014-08-03	Seed469607_5_124632	ModelSEED		Fusobacterium nucleatum subsp. animalis 4_8 (469607.3)	469607	2554235311	2261267	551	991	815
Fusobacterium ulcerans ATCC 49185	Seed469617_3_30032	Fusobacterium_ulcerans_ATCC_49185	Bacteria	Fusobacteria	Fusobacteriia	Fusobacteriales	Fusobacteriaceae	Fusobacterium	Fusobacterium ulcerans	ModelSEED	Obligate anaerobe	Saccharolytic, proteolytic, fermentative	Negative	Commensal	Ines Thiele	2012-09-06	Seed469617_3_30032	ModelSEED		Fusobacterium ulcerans ATCC 49185 (469617.3)	469617	2562617154	3483404	844	1211	951
Fusobacterium varium ATCC 27725	Seed469618_3_30032	Fusobacterium_varium_ATCC_27725	Bacteria	Fusobacteria	Fusobacteriia	Fusobacteriales	Fusobacteriaceae	Fusobacterium	Fusobacterium varium	ModelSEED	Obligate anaerobe	Saccharolytic, proteolytic, fermentative	Negative	Commensal	Ines Thiele	2012-09-06	Seed469618_3_30032	ModelSEED		Fusobacterium varium ATCC 27725 (469618.3)	469618	646206275	3321664	847	1218	957
Holdemania filiformis VPI J1-31B-1, DSM 12042	Seed545696_5_30032	Holdemania_filiformis_VPI_J1_31B_1_DSM_12042	Bacteria	Firmicutes	Erysipelotrichia	Erysipelotrichales	Erysipelotrichaceae	Holdemania	Holdemania filiformis	ModelSEED	Obligate anaerobe	Saccharolytic, fermentative	Positive	Commensal	Ines Thiele	2012-09-06	Seed545696_5_30032	ModelSEED		Holdemania filiformis DSM 12042 (545696.5)	61171	643886103	3803745	745	840	705
Marvinbryantia formatexigens I-52, DSM 14469	Seed478749_5_30032	Marvinbryantia_formatexigens_I_52_DSM_14469	Bacteria	Firmicutes	Clostridia	Clostridiales	Lachnospiraceae	Marvinbryantia	Marvinbryantia formatexigens	ModelSEED	Obligate anaerobe	Saccharolytic, fermentative, hydrogen used as energy source	Positive	Commensal	Ines Thiele	2012-04-20	Seed478749_5_30032	ModelSEED		Bryantella formatexigens DSM 14469 (478749.5)	168384	2562617090	4548960	821	1042	848
Megamonas hypermegale ART12/1	Seed657316_3_30032	Megamonas_hypermegale_ART12_1	Bacteria	Firmicutes	Negativicutes	Selenomonadales	Veillonellaceae	Megamonas	Megamonas hypermegale	ModelSEED	Obligate anaerobe	Saccharolytic, fermentative	Negative	Commensal	Ines Thiele	2012-06-25	Seed657316_3_30032	ModelSEED		Megamonas hypermegale ART12/1 (657316.3)	657316	650377958	2209938	967	1102	881
Megasphaera elsdenii DSM 20460	Seed1064535	Megasphaera_elsdenii_DSM_20460	Bacteria	Firmicutes	Negativicutes	Selenomonadales	Veillonellaceae	Megasphaera	Megasphaera elsdenii	KBase	Obligate anaerobe	Saccharolytic, fermentative, lactate fermented to propionate	Negative	Commensal	chenry	2014-09-10	Seed1064535	ModelSEED			1064535	2511231071	2474718	650	1170	930
Methanobrevibacter smithii ATCC 35061	Seed420247_12_36412	Methanobrevibacter_smithii_ATCC_35061	Archaea	Euryarchaeota	Methanobacteria	Methanobacteriales	Methanobacteriaceae	Methanobrevibacter	Methanobrevibacter smithii	ModelSEED	Obligate anaerobe	Uses carbon dioxide, hydrogen and formate as energy sources and acetate as carbon source	Positive	Commensal	Ines Thiele	2012-06-29	Seed420247_12_36412	ModelSEED		Methanobrevibacter smithii ATCC 35061 (420247.6)	420247	640427121	1853160	405	699	648
Methanosphaera stadtmanae DSM 3091	Seed339860	Methanosphaera_stadtmanae_DSM_3091	Archaea	Euryarchaeota	Methanobacteria	Methanobacteriales	Methanobacteriaceae	Methanosphaera	Methanosphaera stadtmanae	KBase	Obligate anaerobe	Uses methanol and hydrogen as energy sources and carbon dioxide and acetate as carbon sources	Positive	Commensal	chenry	2014-09-10	Seed339860	ModelSEED		Methanosphaera stadtmanae DSM 3091 (339860.6)	339860	637000163	1767403	325	808	708
Mitsuokella multacida DSM 20544	Seed500635_8_30032	Mitsuokella_multacida_DSM_20544	Bacteria	Firmicutes	Negativicutes	Selenomonadales	Veillonellaceae	Mitsuokella	Mitsuokella multacida	ModelSEED	Obligate anaerobe	Saccharolytic, fermentative	Negative	Commensal	Ines Thiele	2012-06-25	Seed500635_8_30032	ModelSEED		Mitsuokella multacida DSM 20544 (500635.8)	500635	2562617158	2574556	747	1068	847
Odoribacter laneus YIT 12061	kb_g_27487_model_gf	Odoribacter_laneus_YIT_12061	Bacteria	Bacteroidetes	Bacteroidia	Bacteroidales	Porphyromonadaceae	Odoribacter	Odoribacter laneus	KBase	Obligate anaerobe	Asaccharolytic, Fermentative	Negative	Commensal	chenry	2016-04-15	kb_g_27487_model_gf	Kbase	kb|g.27487	Odoribacter laneus YIT 12061 (742817.3)	742817	2513237280	3753461	755	1140	950
Odoribacter splanchnicus 1651/6, DSM 20712	Seed709991_5_124632	Odoribacter_splanchnicus_1651_6_DSM_20712	Bacteria	Bacteroidetes	Bacteroidia	Bacteroidales	Porphyromonadaceae	Odoribacter	Odoribacter splanchnicus	ModelSEED	Obligate anaerobe	Saccharolytic, fermentative	Negative	Commensal	Eugen Bauer	2014-08-03	Seed709991_5_124632	ModelSEED		Odoribacter splanchnicus DSM 20712 (709991.3)	28118	649633078	4392288	688	1132	947
Olsenella profusa F019501	kb_g_207382_model_gf	Olsenella_profusa_F019501	Bacteria	Actinobacteria	Coriobacteriia	Coriobacteriales	Coriobacteriaceae	Olsenella	Olsenella profusa	KBase	Obligate anaerobe	Saccharolytic, fermentative	Positive	Commensal	chenry	2016-04-15	kb_g_207382_model_gf	Kbase	kb|g.207382		1125712	2558860424	2724935	670	1228	948
Parabacteroides goldsteinii dnLKV18	kb_g_31352_model_gf	Parabacteroides_goldsteinii_dnLKV18	Bacteria	Bacteroidetes	Bacteroidia	Bacteroidales	Porphyromonadaceae	Parabacteroides	Parabacteroides goldsteinii	KBase	Obligate anaerobe	Saccharolytic, fermentative	Negative	Commensal	chenry	2016-04-15	kb_g_31352_model_gf	Kbase	kb|g.31352	Parabacteroides goldsteinii dnLKV18 (1235789.3)	1235789	2563367169	7066206	944	1332	1050
Parvimonas micra ATCC 33270	Seed411465_10_30032	Parvimonas_micra_ATCC_33270	Bacteria	Firmicutes	Clostridia	Clostridiales	Peptoniphilaceae	Parvimonas	Parvimonas micra	ModelSEED	Obligate anaerobe	Asaccharolytic, proteolytic, fermentative	Positive	Commensal	Ines Thiele	2012-06-25	Seed411465_10_30032	ModelSEED		Parvimonas micra ATCC 33270 (411465.10)	411465	641380421	1703772	374	725	635
Pediococcus acidilactici 7_4	Seed563194_3_30032	Pediococcus_acidilactici_7_4	Bacteria	Firmicutes	Bacilli	Lactobacillales	Lactobacillaceae	Pediococcus	Pediococcus acidilactici	ModelSEED	Obligate anaerobe	Saccharolytic, respiratory or fermentative	Positive	Commensal	Ines Thiele	2012-06-29	Seed563194_3_30032	ModelSEED		Pediococcus acidilactici 7_4 (563194.3)	563194	647533194	2017988	602	863	723
Pediococcus acidilactici DSM 20284	Seed862514_3_30032	Pediococcus_acidilactici_DSM_20284	Bacteria	Firmicutes	Bacilli	Lactobacillales	Lactobacillaceae	Pediococcus	Pediococcus acidilactici	ModelSEED	Obligate anaerobe	Saccharolytic, respiratory or fermentative	Positive	Commensal	Ines Thiele	2012-06-29	Seed862514_3_30032	ModelSEED		Pediococcus acidilactici DSM 20284 (862514.3)	862514	649989981	1929953	594	855	713
Phascolarctobacterium succinatutens YIT 12067	Seed626939_3_30032	Phascolarctobacterium_succinatutens_YIT_12067	Bacteria	Firmicutes	Negativicutes	Selenomonadales	Acidaminococcaceae	Phascolarctobacterium	Phascolarctobacterium succinatutens	ModelSEED	Obligate anaerobe	Asaccharolytic, ferments only succinate	Negative	Commensal	Ines Thiele	2012-06-29	Seed626939_3_30032	ModelSEED		Phascolarctobacterium sp. YIT 12067 (626939.3)	626939	649989983	2122261	604	1018	833
Pseudoflavonifractor capillosus strain ATCC 29799	Seed411467_6_30032	Pseudoflavonifractor_capillosus_strain_ATCC_29799	Bacteria	Firmicutes	Clostridia	Clostridiales	unclassified Clostridiales	Pseudoflavonifractor	Pseudoflavonifractor capillosus	ModelSEED	Obligate anaerobe	Asaccharolytic, some carbohydrates may be weakly fermented	Negative	Commensal	Ines Thiele	2012-04-20	Seed411467_6_30032	ModelSEED		Bacteroides capillosus ATCC 29799 (411467.6)	411467	640963014	4241853	728	1070	885
Roseburia hominis A2-183	Seed585394	Roseburia_hominis_A2_183	Bacteria	Firmicutes	Clostridia	Clostridiales	Lachnospiraceae	Roseburia	Roseburia hominis	KBase	Obligate anaerobe	Saccharolytic, fermentative, acetate converted to butyrate	Negative	Commensal	chenry	2014-09-10	Seed585394	Kbase	kb|g.26995	Roseburia hominis A2-183 (585394.18)	585394	2511231128	3592125	729	1139	912
Roseburia intestinalis L1-82	Seed536231_5_30032	Roseburia_intestinalis_L1_82	Bacteria	Firmicutes	Clostridia	Clostridiales	Lachnospiraceae	Roseburia	Roseburia intestinalis	ModelSEED	Obligate anaerobe	Saccharolytic, fermentative, acetate converted to butyrate	Negative	Commensal	Ines Thiele	2012-06-25	Seed536231_5_30032	ModelSEED		Roseburia intestinalis L1-82 (536231.5)	536231	2562617159	4380675	790	1088	891
Roseburia inulinivorans DSM 16841	Seed622312_4_30032	Roseburia_inulinivorans_DSM_16841	Bacteria	Firmicutes	Clostridia	Clostridiales	Lachnospiraceae	Roseburia	Roseburia inulinivorans	ModelSEED	Obligate anaerobe	Saccharolytic, fermentative, acetate converted to butyrate	Negative	Commensal	Ines Thiele	2012-06-25	Seed622312_4_30032	ModelSEED		Roseburia inulinivorans DSM 16841 (622312.4)	622312	643886006	4048462	708	1087	897
Ruminococcus bicirculans 80/3	Rbicirculans_seed_draft	Ruminococcus_bicirculans_80_3	Bacteria	Firmicutes	Clostridia	Clostridiales	Ruminococcaceae	Ruminococcus	Ruminococcus bicirculans	ModelSEED	Obligate anaerobe	Saccharolytic, fermentative	Positive	Commensal	Eugen Bauer	2014-06-01	Rbicirculans_seed_draft	ModelSEED			1160721	2585427614	2968500	534	1021	814
Ruminococcus bromii L2-63	Seed657321_5_30032	Ruminococcus_bromii_L2_63	Bacteria	Firmicutes	Clostridia	Clostridiales	Ruminococcaceae	Ruminococcus	Ruminococcus bromii	ModelSEED	Obligate anaerobe	Saccharolytic, fermentative	Positive	Commensal	Ines Thiele	2012-04-20	Seed657321_5_30032	ModelSEED		Ruminococcus bromii L2-63 (657321.5)	657321	650377966	2249085	519	784	680
Ruminococcus champanellensis 18P13	Seed213810_4_30032	Ruminococcus_champanellensis_18P13	Bacteria	Firmicutes	Clostridia	Clostridiales	Ruminococcaceae	Ruminococcus	Ruminococcus champanellensis	ModelSEED	Obligate anaerobe	Saccharolytic, fermentative	Positive	Commensal	Ines Thiele	2012-06-25	Seed213810_4_30032	ModelSEED		Ruminococcus sp. 18P13 (213810.4)	213810	650377969	2573208	524	882	765
Ruminococcus gnavus ATCC 29149	Seed411470_6_30032	Ruminococcus_gnavus_ATCC_29149	Bacteria	Firmicutes	Clostridia	Clostridiales	Lachnospiraceae	Blautia	Ruminococcus gnavus	ModelSEED	Obligate anaerobe	Saccharolytic, fermentative	Positive	Commensal	Ines Thiele	2012-06-25	Seed411470_6_30032	ModelSEED		Ruminococcus gnavus ATCC 29149 (411470.6)	411470	640963057	3501911	791	1148	921
Ruminococcus lactaris ATCC 29176	Seed471875_6_30032	Ruminococcus_lactaris_ATCC_29176	Bacteria	Firmicutes	Clostridia	Clostridiales	Ruminococcaceae	Ruminococcus	Ruminococcus lactaris	ModelSEED	Obligate anaerobe	Saccharolytic, fermentative	Positive	Commensal	Ines Thiele	2012-04-20	Seed471875_6_30032	ModelSEED		Ruminococcus lactaris ATCC 29176 (471875.6)	471875	642791604	2729735	644	958	843
Ruminococcus obeum A2-162	Seed657314_3_30032	Ruminococcus_obeum_A2_162	Bacteria	Firmicutes	Clostridia	Clostridiales	Lachnospiraceae	Blautia	Ruminococcus obeum	ModelSEED	Obligate anaerobe	Saccharolytic, fermentative	Positive	Commensal	Ines Thiele	2012-04-20	Seed657314_3_30032	ModelSEED		Ruminococcus obeum A2-162 (657314.3)	657314	650377967	3757491	823	1110	892
Ruminococcus sp. 5_1_39BFAA	Seed457412_4_30032	Ruminococcus_sp_5_1_39BFAA	Bacteria	Firmicutes	Clostridia	Clostridiales	Ruminococcaceae	Ruminococcus	unclassified Ruminococcus	ModelSEED	Obligate anaerobe	Saccharolytic, fermentative	Structurally positive but may stain negative	Commensal	Ines Thiele	2012-06-29	Seed457412_4_30032	ModelSEED		Ruminococcus sp. 5_1_39BFAA (457412.4)	457412	2562617160	3930699	837	1083	892
Ruminococcus sp. SR1/5	Seed657323_3_30032	Ruminococcus_sp_SR1_5	Bacteria	Firmicutes	Clostridia	Clostridiales	Ruminococcaceae	Ruminococcus	unclassified Ruminococcus	ModelSEED	Obligate anaerobe	Saccharolytic, fermentative	Structurally positive but may stain negative	Commensal	Ines Thiele	2012-04-20	Seed657323_3_30032	ModelSEED		Ruminococcus sp. SR1/5 (657323.3)	657323	650377968	3545606	868	1098	899
Ruminococcus torques ATCC 27756	Seed411460_6_30032	Ruminococcus_torques_ATCC_27756	Bacteria	Firmicutes	Clostridia	Clostridiales	Lachnospiraceae	Blautia	Ruminococcus torques	ModelSEED	Obligate anaerobe	Saccharolytic, fermentative	Positive	Commensal	Ines Thiele	2012-06-29	Seed411460_6_30032	ModelSEED		Ruminococcus torques ATCC 27756 (411460.6)	411460	640963025	2739406	612	988	799
Ruminococcus torques L2-14	Seed657313_3_30032	Ruminococcus_torques_L2_14	Bacteria	Firmicutes	Clostridia	Clostridiales	Lachnospiraceae	Blautia	Ruminococcus torques	ModelSEED	Obligate anaerobe	Saccharolytic, fermentative	Positive	Commensal	Ines Thiele	2012-04-20	Seed657313_3_30032	ModelSEED		Ruminococcus torques L2-14 (657313.3)	657313	650377970	3341681	799	1124	918
Scardovia inopinata F0304	kb_g_2728_model_gf	Scardovia_inopinata_F0304	Bacteria	Actinobacteria	Actinobacteria	Bifidobacteriales	Bifidobacteriaceae	Scardovia	Scardovia inopinata	KBase	Obligate anaerobe	Saccharolytic, fermentative	Positive	Commensal	chenry	2016-04-15	kb_g_2728_model_gf	Kbase	kb|g.2728	Scardovia inopinata F0304 (641146.3)	641146	647533207	1804013	456	1035	847
Subdoligranulum variabile DSM 15176	Seed411471_5_30032	Subdoligranulum_variabile_DSM_15176	Bacteria	Firmicutes	Clostridia	Clostridiales	Ruminococcaceae	Subdoligranulum	Subdoligranulum variabile	ModelSEED	Obligate anaerobe	Saccharolytic, fermentative	Negative	Commensal	Ines Thiele	2012-06-25	Seed411471_5_30032	ModelSEED		Subdoligranulum variabile DSM 15176 (411471.5)	411471	2562617078	3237471	1410	1057	846
Succinatimonas hippei YIT 12066	Seed762983_3_30032	Succinatimonas_hippei_YIT_12066	Bacteria	Proteobacteria	Gammaproteobacteria	Aeromonadales	Succinivibrionaceae	Succinatimonas	Succinatimonas hippei	ModelSEED	Obligate anaerobe	Saccharolytic, fermentative	Negative	Commensal	Ines Thiele	2012-06-29	Seed762983_3_30032	ModelSEED		Succinatimonas hippei YIT 12066 (762983.3)	762983	649990019	2305942	667	1043	849
Veillonella atypica ACS-049-V-Sch6	kb_g_3463_model_gf	Veillonella_atypica_ACS_049_V_Sch6	Bacteria	Firmicutes	Negativicutes	Veillonellales	Veillonellaceae	Veillonella	Veillonella atypica	KBase	Obligate anaerobe	Saccharolytic, fermentative	Negative	Commensal	Laura Kutt	2016-04-18	kb_g_3463_model_gf	Kbase	kb|g.3463	Veillonella atypica ACS-049-V-Sch6 (866776.4)	866776	NA	2049981	665	1121	896
Veillonella parvula Te3, DSM 2008	Seed479436_15_124632	Veillonella_parvula_Te3_DSM_2008	Bacteria	Firmicutes	Negativicutes	Selenomonadales	Veillonellaceae	Veillonella	Veillonella parvula	ModelSEED	Obligate anaerobe	Asaccharolytic, ferments TCA cycle intermediates	Negative	Commensal	Eugen Bauer	2014-08-03	Seed479436_15_124632	ModelSEED		Veillonella parvula DSM 2008 (479436.6)	29466	646311965	2132142	603	1084	859
Veillonella sp. 3_1_44	Seed457416_3_30032	Veillonella_sp_3_1_44	Bacteria	Firmicutes	Clostridia	Clostridiales	Veillonellaceae	Veillonella	unclassified Veillonella	ModelSEED	Obligate anaerobe	Asaccharolytic, ferments TCA cycle intermediates	Negative	Commensal	Ines Thiele	2012-06-29	Seed457416_3_30032	ModelSEED		Veillonella sp. 3_1_44 (457416.3)	457416	647533241	2163458	643	984	805
Veillonella sp. 6_1_27	Seed450749_3_30032	Veillonella_sp_6_1_27	Bacteria	Firmicutes	Clostridia	Clostridiales	Veillonellaceae	Veillonella	unclassified Veillonella	ModelSEED	Obligate anaerobe	Asaccharolytic, ferments TCA cycle intermediates	Negative	Commensal	Ines Thiele	2012-06-29	Seed450749_3_30032	ModelSEED		Veillonella sp. 6_1_27 (450749.3)	450749	647533242	2174425	655	991	813
Melainabacterium MEL.A1	Melainabacterium_seed_draft	Melainabacterium_MEL_A1	Bacteria	Cyanobacteria	Melainabacteria	unclassified Melainabacteria	unclassified Melainabacteria	unclassified Melainabacteria	unclassified Melainabacterium	ModelSEED	Obligate anaerobe (inferred from sequence)	Saccharolytic, fermentative (inferred from sequence)	Negative (inferred from sequence)	Commensal (inferred from sequence)	Emilie Muller	2013-05-11	Melainabacterium_seed_draft	ModelSEED			NA	NA	1867336	407	904	726
Acinetobacter junii SH205	Seed575587_3_30032	Acinetobacter_junii_SH205	Bacteria	Proteobacteria	Gammaproteobacteria	Pseudomonadales	Moraxellaceae	Acinetobacter	Acinetobacter junii	ModelSEED	Aerobe	Strictly respiratory, amino acids utilized	Negative	Opportunistic pathogen	Ines Thiele	2012-06-29	Seed575587_3_30032	ModelSEED		Acinetobacter junii SH205 (575587.3)	575587	646206269	3463059	817	1289	950
Brevibacterium linens BL2	kb_g_878_model_gf	Brevibacterium_linens_BL2	Bacteria	Actinobacteria	Actinobacteria	Actinomycetales	Brevibacteriaceae	Brevibacterium	Brevibacterium linens	KBase	Aerobe	Respiratory, non fermentative	Positive	Opportunistic pathogen	chenry	2016-04-15	kb_g_878_model_gf	Kbase	kb|g.878	Brevibacterium linens BL2 (321955.3)	321955	638341022	4366969	971	1366	1069
Neisseria subflava NJ9703	kb_g_2187_model_gf	Neisseria_subflava_NJ9703	Bacteria	Proteobacteria	Betaproteobacteria	Neisseriales	Neisseriaceae	Neisseria	Neisseria subflava	KBase	Aerobe	Oxidative, non-fermentative	Negative	Opportunistic pathogen	Laura Kutt	2016-04-18	kb_g_2187_model_gf	Kbase	kb|g.2187	Neisseria subflava NJ9703 (546268.4)	546268	2562617167	2292986	702	1226	948
Pseudomonas aeruginosa NCGM2.S1	Seed1089456_5_124632	Pseudomonas_aeruginosa_NCGM2_S1	Bacteria	Proteobacteria	Gammaproteobacteria	Pseudomonadales	Pseudomonadaceae	Pseudomonas	Pseudomonas aeruginosa	ModelSEED	Aerobe	Strictly respiratory, amino acids, carbohydrates and fatty acids utilized	Negative	Opportunistic pathogen	Eugen Bauer	2014-08-03	Seed1089456_5_124632	ModelSEED		Pseudomonas aeruginosa NCGM2.S1 (1089456.3)	1089456	2511231165	6764661	1242	1607	1134
Actinomyces graevenitzii C83	kb_g_26676_model_gf	Actinomyces_graevenitzii_C83	Bacteria	Actinobacteria	Actinobacteria	Actinomycetales	Actinomycetaceae	Actinomyces	Actinomyces graevenitzii	KBase	Facultative anaerobe	Saccharolytic, fermentative	Positive	Opportunistic pathogen	chenry	2016-04-15	kb_g_26676_model_gf	Kbase	kb|g.26676	Actinomyces graevenitzii C83 (435830.3)	435830	2513237375	2196917	529	1036	875
Actinomyces naeslundii str. Howell 279	kb_g_24325_model_gf	Actinomyces_naeslundii_str_Howell_279	Bacteria	Actinobacteria	Actinobacteria	Actinomycetales	Actinomycetaceae	Actinomyces	Actinomyces naeslundii	KBase	Facultative anaerobe	Saccharolytic, fermentative	Positive	Opportunistic pathogen	chenry	2016-04-15	kb_g_24325_model_gf	Kbase	kb|g.24325		1115803	2531839542	3114341	669	1204	960
Actinomyces odontolyticus ATCC 17982	Seed411466_7_30032	Actinomyces_odontolyticus_ATCC_17982	Bacteria	Actinobacteria	Actinobacteria	Actinomycetales	Actinomycetaceae	Actinomyces	Actinomyces odontolyticus	ModelSEED	Facultative anaerobe	Saccharolytic, fermentative	Positive	Opportunistic pathogen	Ines Thiele	2012-06-29	Seed411466_7_30032	ModelSEED		Actinomyces odontolyticus ATCC 17982 (411466.7)	411466	640963058	2393758	586	854	692
Actinomyces turicensis ACS-279-V-Col4	kb_g_28017_model_gf	Actinomyces_turicensis_ACS_279_V_Col4	Bacteria	Actinobacteria	Actinobacteria	Actinomycetales	Actinomycetaceae	Actinomyces	Actinomyces turicensis	KBase	Facultative anaerobe	Saccharolytic, fermentative	Positive	Opportunistic pathogen	chenry	2016-04-15	kb_g_28017_model_gf	Kbase	kb|g.28017	Actinomyces turicensis ACS-279-V-Col4 (883077.3)	883077	2534682016	1951528	592	1128	887
Actinomyces urogenitalis DSM 15434	kb_g_1979_model_gf	Actinomyces_urogenitalis_DSM_15434	Bacteria	Actinobacteria	Actinobacteria	Actinomycetales	Actinomycetaceae	Actinomyces	Actinomyces urogenitalis	KBase	Facultative anaerobe	Saccharolytic, fermentative	Positive	Opportunistic pathogen	chenry	2016-04-15	kb_g_1979_model_gf	Kbase	kb|g.1979	Actinomyces urogenitalis DSM 15434 (525246.3)	525246	NA	2702812	686	1238	946
Actinomyces viscosus C505	kb_g_2332_model_gf	Actinomyces_viscosus_C505	Bacteria	Actinobacteria	Actinobacteria	Actinomycetales	Actinomycetaceae	Actinomyces	Actinomyces viscosus	KBase	Facultative anaerobe	Saccharolytic, fermentative	Positive	Opportunistic pathogen	chenry	2016-04-15	kb_g_2332_model_gf	Kbase	kb|g.2332	Actinomyces viscosus C505 (562973.4)	562973	NA	3132692	723	1224	956
Arcanobacterium haemolyticum DSM 20595	kb_g_2746_model_gf	Arcanobacterium_haemolyticum_DSM_20595	Bacteria	Actinobacteria	Actinobacteria	Actinomycetales	Actinomycetaceae	Arcanobacterium	Arcanobacterium haemolyticum	KBase	Facultative anaerobe	Saccharolytic, fermentative	Positive	Opportunistic pathogen	chenry	2016-04-15	kb_g_2746_model_gf	Kbase	kb|g.2746	Arcanobacterium haemolyticum DSM 20595 (644284.3)	644284	646564505	1986154	507	1054	849
Capnocytophaga ochracea DSM 7271	kb_g_1959_model_gf	Capnocytophaga_ochracea_DSM_7271	Bacteria	Bacteroidetes	Flavobacteriia	Flavobacteriales	Flavobacteriaceae	Capnocytophaga	Capnocytophaga ochracea	KBase	Facultative anaerobe	Saccharolytic, fermentative	Negative	Opportunistic pathogen	chenry	2016-04-15	kb_g_1959_model_gf	Kbase	kb|g.1959	Capnocytophaga ochracea DSM 7271 (521097.5)	521097	644736338	2612925	509	1051	868
Cellulosimicrobium cellulans J36	kb_g_216424_model_gf	Cellulosimicrobium_cellulans_J36	Bacteria	Actinobacteria	Actinobacteria	Actinomycetales	Promicromonosporaceae	Cellulosimicrobium	Cellulosimicrobium cellulans	KBase	Facultative anaerobe	Saccharolytic, fermentative	Positive	Opportunistic pathogen	chenry	2016-04-15	kb_g_216424_model_gf	Kbase	kb|g.216424		935839	2508501028	4252182	490	1266	976
Citrobacter koseri ATCC BAA-895	Seed6666666_58943_128522	Citrobacter_koseri_ATCC_BAA_895	Bacteria	Proteobacteria	Gammaproteobacteria	Enterobacteriales	Enterobacteriaceae	Citrobacter	Citrobacter koseri	ModelSEED	Facultative anaerobe	Fermentative or respiratory, citrate and a variety of other compounds used	Negative	Opportunistic pathogen	Eugen Bauer	2014-09-03	Seed6666666_58943_128522	ModelSEED		Citrobacter koseri ATCC BAA-895 (290338.8)	290338	640753015	4735357	1234	1742	1139
Citrobacter sp. 30_2	Seed469595_3_30032	Citrobacter_sp_30_2	Bacteria	Proteobacteria	Gammaproteobacteria	Enterobacteriales	Enterobacteriaceae	Citrobacter	unclassified Citrobacter	ModelSEED	Facultative anaerobe	Fermentative or respiratory, citrate and a variety of other compounds used	Negative	Opportunistic pathogen	Ines Thiele	2012-08-06	Seed469595_3_30032	ModelSEED		Citrobacter sp. 30_2 (469595.3)	469595	646206256	5125150	1373	1775	1157
Citrobacter youngae ATCC 29220	Seed500640_5_30032	Citrobacter_youngae_ATCC_29220	Bacteria	Proteobacteria	Gammaproteobacteria	Enterobacteriales	Enterobacteriaceae	Citrobacter	Citrobacter youngae	ModelSEED	Facultative anaerobe	Fermentative or respiratory, citrate and a variety of other compounds used	Negative	Opportunistic pathogen	Ines Thiele	2012-08-06	Seed500640_5_30032	ModelSEED		Citrobacter youngae ATCC 29220 (500640.5)	500640	2562617093	5150259	1373	1775	1157
Corynebacterium amycolatum SK46	kb_g_2252_model_gf	Corynebacterium_amycolatum_SK46	Bacteria	Actinobacteria	Actinobacteria	Actinomycetales	Corynebacteriaceae	Croynebacterium	Corynebacterium amycolatum	KBase	Facultative anaerobe	Saccharolytic, fermentative	Positive	Opportunistic pathogen	chenry	2016-04-15	kb_g_2252_model_gf	Kbase	kb|g.2252	Corynebacterium amycolatum SK46 (553204.6)	553204	642979306	2513912	679	1294	1013
Corynebacterium propinquum DSM 44285	kb_g_29586_model_gf	Corynebacterium_propinquum_DSM_44285	Bacteria	Actinobacteria	Actinobacteria	Actinomycetales	Corynebacteriaceae	Croynebacterium	Corynebacterium propinquum	KBase	Facultative anaerobe	Saccharolytic, fermentative	Positive	Opportunistic pathogen	chenry	2016-04-15	kb_g_29586_model_gf	Kbase	kb|g.29586	Corynebacterium propinquum DSM 44285 (1121367.3)	1121367	2515154156	2458635	664	1194	976
Corynebacterium ulcerans 809	kb_g_3796_model_gf	Corynebacterium_ulcerans_809	Bacteria	Actinobacteria	Actinobacteria	Actinomycetales	Corynebacteriaceae	Croynebacterium	Corynebacterium ulcerans	KBase	Facultative anaerobe	Saccharolytic, fermentative	Positive	Opportunistic pathogen	chenry	2016-04-15	kb_g_3796_model_gf	Kbase	kb|g.3796	Corynebacterium ulcerans 809 (945711.3)	945711	651053019	2502095	670	1154	921
Edwardsiella tarda ATCC 23685	Seed500638_3_30032	Edwardsiella_tarda_ATCC_23685	Bacteria	Proteobacteria	Gammaproteobacteria	Enterobacteriales	Enterobacteriaceae	Edwardsiella	Edwardsiella tarda	ModelSEED	Facultative anaerobe	Fermentative or respiratory, comparatively few carbohydrates used	Negative	Opportunistic pathogen	Ines Thiele	2012-06-29	Seed500638_3_30032	ModelSEED		Edwardsiella tarda ATCC 23685 (500638.3)	500638	647000237	3631524	1030	1495	1026
Edwardsiella tarda FL6-60	Seed6666666_59001_128522	Edwardsiella_tarda_FL6_60	Bacteria	Proteobacteria	Gammaproteobacteria	Enterobacteriales	Enterobacteriaceae	Edwardsiella	Edwardsiella tarda	ModelSEED	Facultative anaerobe	Fermentative or respiratory, comparatively few carbohydrates used	Negative	Opportunistic pathogen	Eugen Bauer	2014-09-03	Seed6666666_59001_128522	ModelSEED		Edwardsiella tarda FL6-60 (718251.5)	718251	648231704	3728801	938	1516	1030
Enterobacter cancerogenus ATCC 35316	Seed500639_8_30032	Enterobacter_cancerogenus_ATCC_35316	Bacteria	Proteobacteria	Gammaproteobacteria	Enterobacteriales	Enterobacteriaceae	Enterobacter	Enterobacter cancerogenus	ModelSEED	Facultative anaerobe	Fermentative or respiratory, various carbohydrates used	Negative	Opportunistic pathogen	Ines Thiele	2012-08-06	Seed500639_8_30032	ModelSEED		Enterobacter cancerogenus ATCC 35316 (500639.8)	500639	2562617148	4633453	1273	1704	1124
Hafnia alvei ATCC 51873	kb_g_23113_model_gf	Hafnia_alvei_ATCC_51873	Bacteria	Proteobacteria	Gammaproteobacteria	Enterobacteriales	Enterobacteriaceae	Hafnia	Hafnia alvei	KBase	Facultative anaerobe	Fermentative, respiratory	Negative	Opportunistic pathogen	Laura Kutt	2016-05-30	kb_g_23113_model_gf	Kbase	kb|g.23113	Hafnia alvei ATCC 51873 (1002364.3)	1002364	2513237377	4882309	1281	1700	1207
Hafnia alvei BIDMC 31	kb_g_209992_model_gf	Hafnia_alvei_BIDMC_31	Bacteria	Proteobacteria	Gammaproteobacteria	Enterobacteriales	Enterobacteriaceae	Hafnia	Hafnia alvei	KBase	Facultative anaerobe	Fermentative, respiratory	Negative	Opportunistic pathogen	Laura Kutt	2016-04-18	kb_g_209992_model_gf	Kbase	kb|g.209992		1328337	2576861520	5332034	1451	1866	1282
Klebsiella pneumoniae pneumoniae MGH78578	Seed272620_3_30032	Klebsiella_pneumoniae_pneumoniae_MGH78578	Bacteria	Proteobacteria	Gammaproteobacteria	Enterobacteriales	Enterobacteriaceae	Klebsiella	Klebsiella pneumoniae	ModelSEED	Facultative anaerobe	Fermentative or respiratory, various carbohydrates used	Negative	Opportunistic pathogen	Ines Thiele	2012-08-07	Seed272620_3_30032	ModelSEED		Klebsiella pneumoniae subsp. pneumoniae MGH 78578 (272620.9)	1328388	640753032	5694894	1448	1801	1187
Klebsiella sp. 1_1_55	Seed469608_3_30032	Klebsiella_sp_1_1_55	Bacteria	Proteobacteria	Gammaproteobacteria	Enterobacteriales	Enterobacteriaceae	Klebsiella	unclassified Klebsiella	ModelSEED	Facultative anaerobe	Fermentative or respiratory	Negative	Opportunistic pathogen	Ines Thiele	2012-06-29	Seed469608_3_30032	ModelSEED		Klebsiella sp. 1_1_55 (469608.3)	469608	647533174	5459739	1577	1822	1195
Propionibacterium avidum 44067	kb_g_30858_model_gf	Propionibacterium_avidum_44067	Bacteria	Actinobacteria	Actinobacteria	Actinomycetales	Propionibacterineae	Propionibacterium	Propionibacterium avidum	KBase	Facultative anaerobe	Saccharolytic, fermentative	Positive	Opportunistic pathogen	chenry	2016-04-15	kb_g_30858_model_gf	Kbase	kb|g.30858	Propionibacterium avidum 44067 (1170318.3)	1170318	2541047023	2526138	782	1248	988
Propionibacterium propionicum F0230a	kb_g_27741_model_gf	Propionibacterium_propionicum_F0230a	Bacteria	Actinobacteria	Actinobacteria	Actinomycetales	Propionibacterineae	Propionibacterium	Propionibacterium propionicum	KBase	Facultative anaerobe	Saccharolytic, fermentative	Positive	Opportunistic pathogen	chenry	2016-04-15	kb_g_27741_model_gf	Kbase	kb|g.27741	Propionibacterium propionicum F0230a (767029.3)	767029	2540341165	3449360	786	1314	1033
Staphylococcus capitis CR0101	kb_g_209242_model_gf	Staphylococcus_capitis_CR0101	Bacteria	Firmicutes	Bacilli	Bacillales	Staphylococcaceae	Staphylococcus	Staphylococcus capitis	KBase	Facultative anaerobe	Saccharolytic, respiratory or fermentative	Positive	Opportunistic pathogen	Laura Kutt	2016-04-18	kb_g_209242_model_gf	Kbase	kb|g.209242		1296619	2602041540	2501972	776	1393	1045
Staphylococcus capitis QN1	kb_g_25284_model_gf	Staphylococcus_capitis_QN1	Bacteria	Firmicutes	Bacilli	Bacillales	Staphylococcaceae	Staphylococcus	Staphylococcus capitis	KBase	Facultative anaerobe	Saccharolytic, respiratory or fermentative	Positive	Opportunistic pathogen	Laura Kutt	2016-05-29	kb_g_25284_model_gf	Kbase	kb|g.25284	Staphylococcus capitis QN1 (1189311.3)	1189311	2548877067	2430101	848	1394	1036
Staphylococcus epidermidis ATCC 12228	kb_g_165_model_gf	Staphylococcus_epidermidis_ATCC_12228	Bacteria	Firmicutes	Bacilli	Bacillales	Staphylococcaceae	Staphylococcus	Staphylococcus epidermidis	KBase	Facultative anaerobe	Saccharolytic, respiratory or fermentative	Positive	Opportunistic pathogen	Laura Kutt	2016-04-18	kb_g_165_model_gf	Kbase	kb|g.165	Staphylococcus epidermidis ATCC 12228 (176280.1)	176280	637000281	2564615	849	1385	1040
Staphylococcus haemolyticus JCSC1435	kb_g_652_model_gf	Staphylococcus_haemolyticus_JCSC1435	Bacteria	Firmicutes	Bacilli	Bacillales	Staphylococcaceae	Staphylococcus	Staphylococcus haemolyticus	KBase	Facultative anaerobe	Saccharolytic, respiratory or fermentative	Positive	Opportunistic pathogen	Laura Kutt	2016-04-18	kb_g_652_model_gf	Kbase	kb|g.652	Staphylococcus haemolyticus JCSC1435 (279808.3)	279808	642555160	2697861	818	1379	1039
Staphylococcus pasteuri SP1	kb_g_208650_model_gf	Staphylococcus_pasteuri_SP1	Bacteria	Firmicutes	Bacilli	Bacillales	Staphylococcaceae	Staphylococcus	Staphylococcus pasteuri	KBase	Facultative anaerobe	Saccharolytic, respiratory or fermentative	Positive	Opportunistic pathogen	Laura Kutt	2016-04-18	kb_g_208650_model_gf	Kbase	kb|g.208650		1276282	2558309060	2559946	774	1398	1047
Staphylococcus warneri SG1	kb_g_31042_model_gf	Staphylococcus_warneri_SG1	Bacteria	Firmicutes	Bacilli	Bacillales	Staphylococcaceae	Staphylococcus	Staphylococcus warneri	KBase	Facultative anaerobe	Saccharolytic, respiratory or fermentative	Positive	Opportunistic pathogen	Laura Kutt	2016-04-18	kb_g_31042_model_gf	Kbase	kb|g.31042	Staphylococcus warneri SG1 (1194526.3)	1194526	2561511184	2560716	869	1416	1059
Streptococcus oralis Uo5	kb_g_3717_model_gf	Streptococcus_oralis_Uo5	Bacteria	Firmicutes	Bacilli	Lactobacillales	Streptococcaceae	Streptococcus	Streptococcus oralis	KBase	Facultative anaerobe	Saccharolytic, respiratory or fermentative	Positive	Opportunistic pathogen	Laura Kutt	2016-04-18	kb_g_3717_model_gf	Kbase	kb|g.3717	Streptococcus oralis Uo5 (927666.3)	927666	650716088	1958690	569	1141	870
Tropheryma whipplei str. Twist	kb_g_338_model_gf	Tropheryma_whipplei_str_Twist	Bacteria	Actinobacteria	Actinobacteria	Actinomycetales	Micrococcaceae	Tropheryma	Tropheryma whipplei	KBase	Facultative anaerobe	Fermentative	Positive	Opportunistic pathogen	chenry	2016-04-15	kb_g_338_model_gf	Kbase	kb|g.338	Tropheryma whipplei str. Twist (203267.1)	203267	637000331	927303	356	848	719
Trueperella pyogenes MS249	kb_g_215043_model_gf	Trueperella_pyogenes_MS249	Bacteria	Actinobacteria	Actinobacteria	Actinomycetales	Actinomycetaceae	Arcanobacterium	Trueperella pyogenes	KBase	Facultative anaerobe	Saccharolytic, fermentative	Positive	Opportunistic pathogen	chenry	2016-04-15	kb_g_215043_model_gf	Kbase	kb|g.215043		1448141	2568526326	2216617	581	1201	917
Varibaculum cambriense DSM 15806	kb_g_207318_model_gf	Varibaculum_cambriense_DSM_15806	Bacteria	Actinobacteria	Actinobacteria	Actinomycetales	Actinomycetaceae	Varibaculum	Varibaculum cambriense	KBase	Facultative anaerobe	Saccharolytic, fermentative	Positive	Opportunistic pathogen	chenry	2016-04-15	kb_g_207318_model_gf	Kbase	kb|g.207318		1123488	2524614732	2022936	538	1012	833
Helicobacter bilis ATCC 43879	Seed613026_4_30032	Helicobacter_bilis_ATCC_43879	Bacteria	Proteobacteria	Epsilonproteobacteria	Campylobacterales	Helicobacteraceae	Helicobacter	Helicobacter bilis	ModelSEED	Microaerophile	Strictly respiratory, asaccharolytic	Negative	Opportunistic pathogen	Ines Thiele	2012-09-06	Seed613026_4_30032	ModelSEED		Helicobacter bilis ATCC 43879 (613026.4)	613026	2562617155	2523721	566	980	834
Helicobacter canadensis MIT 98-5491	Seed537970_15_124632	Helicobacter_canadensis_MIT_98_5491	Bacteria	Proteobacteria	Epsilonproteobacteria	Campylobacterales	Helicobacteraceae	Helicobacter	Helicobacter canadensis	ModelSEED	Microaerophile	Strictly respiratory, asaccharolytic	Negative	Opportunistic pathogen	Eugen Bauer	2014-08-03	Seed537970_15_124632	ModelSEED		Helicobacter canadensis MIT 98-5491 (Prj:30719) (537970.9)	537970	647533173	1623845	522	1020	808
Helicobacter cinaedi CCUG 18818	Seed537971_5_30032	Helicobacter_cinaedi_CCUG_18818	Bacteria	Proteobacteria	Epsilonproteobacteria	Campylobacterales	Helicobacteraceae	Helicobacter	Helicobacter cinaedi	ModelSEED	Microaerophile	Strictly respiratory, asaccharolytic	Negative	Opportunistic pathogen	Ines Thiele	2012-09-06	Seed537971_5_30032	ModelSEED		Helicobacter cinaedi CCUG 18818 (537971.5)	537971	643886141	2182709	574	1042	831
Helicobacter pullorum MIT 98-5489	Seed537972_5_30032	Helicobacter_pullorum_MIT_98_5489	Bacteria	Proteobacteria	Epsilonproteobacteria	Campylobacterales	Helicobacteraceae	Helicobacter	Helicobacter pullorum	ModelSEED	Microaerophile	Strictly respiratory, asaccharolytic	Negative	Opportunistic pathogen	Ines Thiele	2012-09-06	Seed537972_5_30032	ModelSEED		Helicobacter pullorum MIT 98-5489 (537972.5)	537972	643886218	1919070	569	946	786
Helicobacter pylori 26695	Seed85962_8_30032	Helicobacter_pylori_26695	Bacteria	Proteobacteria	Epsilonproteobacteria	Campylobacterales	Helicobacteraceae	Helicobacter	Helicobacter pylori	ModelSEED	Microaerophile	Strictly respiratory, glucose is oxidzed but no other sugar is used	Negative	Opportunistic pathogen	Ines Thiele	2012-08-07	Seed85962_8_30032	ModelSEED		Helicobacter pylori 26695 (85962.8)	85962	637000132	1667867	473	1014	825
Helicobacter winghamensis ATCC BAA-430	Seed556267_4_30032	Helicobacter_winghamensis_ATCC_BAA_430	Bacteria	Proteobacteria	Epsilonproteobacteria	Campylobacterales	Helicobacteraceae	Helicobacter	Helicobacter winghamensis	ModelSEED	Microaerophile	Strictly respiratory, asaccharolytic	Negative	Opportunistic pathogen	Ines Thiele	2012-09-06	Seed556267_4_30032	ModelSEED		Helicobacter winghamensis ATCC BAA-430 (556267.4)	556267	646206255	1690216	532	939	792
Mycobacterium fortuitum subsp. fortuitum DSM 46621	kb_g_25575_model_gf	Mycobacterium_fortuitum_subsp_fortuitum_DSM_46621	Bacteria	Actinobacteria	Actinobacteria	Actinomycetales	Mycobacteriaceae	Mycobacterium	Mycobacterium fortuitum	KBase	Microaerophile		Positive	Opportunistic pathogen	chenry	2016-04-15	kb_g_25575_model_gf	Kbase	kb|g.25575	Mycobacterium fortuitum subsp. fortuitum DSM 46621 (1214102.3)	1214102	2519899744	6300050	1316	1500	1142
Rothia mucilaginosa DY-18	kb_g_2950_model_gf	Rothia_mucilaginosa_DY_18	Bacteria	Actinobacteria	Actinobacteria	Actinomycetales	Micrococcaceae	Rothia	Rothia mucilaginosa	KBase	Microaerophile	Fermentative	Positive	Opportunistic pathogen	chenry	2016-04-15	kb_g_2950_model_gf	Kbase	kb|g.2950	Rothia mucilaginosa DY-18 (680646.3)	680646	646311951	2264603	549	1059	844
Micrococcus luteus NCTC 2665	kb_g_1629_model_gf	Micrococcus_luteus_NCTC_2665	Bacteria	Actinobacteria	Actinobacteria	Actinomycetales	Micrococcaceae	Micrococcus	Micrococcus luteus	KBase	Obligate aerobe	Saccharolytic, respiratory	Positive	Opportunistic pathogen	chenry	2016-04-15	kb_g_1629_model_gf	Kbase	kb|g.1629	Micrococcus luteus NCTC 2665 (465515.4)	465515	644736390	2501097	688	1164	948
Rothia aeria F0474	kb_g_24422_model_gf	Rothia_aeria_F0474	Bacteria	Actinobacteria	Actinobacteria	Actinomycetales	Micrococcaceae	Rothia	Rothia aeria	KBase	Obligate aerobe	Saccharolytic, respiratory	Positive	Opportunistic pathogen	chenry	2016-04-15	kb_g_24422_model_gf	Kbase	kb|g.24422	Rothia aeria F0474 (1125724.3)	1125724	2513237283	2584293	575	1038	846
Atopobium minutum 10063974	kb_g_32451_model_gf	Atopobium_minutum_10063974	Bacteria	Actinobacteria	Coriobacteriia	Coriobacteriales	Coriobacteriaceae	Atopobium	Atopobium minutum	KBase	Obligate anaerobe	Saccharolytic, fermentative	Positive	Opportunistic pathogen	chenry	2016-04-15	kb_g_32451_model_gf	Kbase	kb|g.32451	Atopobium minutum 10063974 (997872.3)	997872	2531839302	1706361	469	992	807
Atopobium parvulum DSM 20469	kb_g_1956_model_gf	Atopobium_parvulum_DSM_20469	Bacteria	Actinobacteria	Coriobacteriia	Coriobacteriales	Coriobacteriaceae	Atopobium	Atopobium parvulum	KBase	Obligate anaerobe	Saccharolytic, fermentative	Positive	Opportunistic pathogen	chenry	2016-04-15	kb_g_1956_model_gf	Kbase	kb|g.1956	Atopobium parvulum DSM 20469 (521095.5)	521095	644736327	1543805	439	986	785
Atopobium rimae ATCC 49626	kb_g_2245_model_gf	Atopobium_rimae_ATCC_49626	Bacteria	Actinobacteria	Coriobacteriia	Coriobacteriales	Coriobacteriaceae	Atopobium	Atopobium rimae	KBase	Obligate anaerobe	Saccharolytic, fermentative	Positive	Opportunistic pathogen	chenry	2016-04-15	kb_g_2245_model_gf	Kbase	kb|g.2245	Atopobium rimae ATCC 49626 (553184.4)	553184	643886019	1626291	479	1041	854
Clostridium clostridioforme CM201	kb_g_32465_model_gf	Clostridium_clostridioforme_CM201	Bacteria	Firmicutes	Clostridia	Clostridiales	Lachnospiraceae	Lachnoclostridium	Clostridium clostridioforme	KBase	Obligate anaerobe	Saccharolytic, fermentative	Negative	Opportunistic pathogen	Laura Kutt	2016-04-18	kb_g_32465_model_gf	Kbase	kb|g.32465	Clostridium clostridioforme CM201 (999410.3)	999410	2534682205	5586179	1276	1341	984
Clostridium difficile CD196	Seed645462_11_124632	Clostridium_difficile_CD196	Bacteria	Firmicutes	Clostridia	Clostridiales	Peptostreptococcaceae	Peptoclostridium	Clostridium difficile	ModelSEED	Obligate anaerobe	Proteolytic, few carbohydrates fermented	Positive	Opportunistic pathogen	Eugen Bauer	2014-08-03	Seed645462_11_124632	ModelSEED		Clostridium difficile CD196 (645462.3)	645462	646311914	4110554	889	1365	1004
Clostridium difficile NAP07	Seed525258_3_30032	Clostridium_difficile_NAP07	Bacteria	Firmicutes	Clostridia	Clostridiales	Peptostreptococcaceae	Peptoclostridium	Clostridium difficile	ModelSEED	Obligate anaerobe	Proteolytic, few carbohydrates fermented	Positive	Opportunistic pathogen	Ines Thiele	2012-06-29	Seed525258_3_30032	ModelSEED		Clostridium difficile NAP07 (525258.3)	525258	647000227	3862058	918	1273	965
Clostridium difficile NAP08	Seed525259_3_30032	Clostridium_difficile_NAP08	Bacteria	Firmicutes	Clostridia	Clostridiales	Peptostreptococcaceae	Peptoclostridium	Clostridium difficile	ModelSEED	Obligate anaerobe	Proteolytic, few carbohydrates fermented	Positive	Opportunistic pathogen	Ines Thiele	2012-06-29	Seed525259_3_30032	ModelSEED		Clostridium difficile NAP08 (525259.3)	525259	647000228	4022033	917	1277	969
Clostridium difficile R20291	Seed645463_20_124632	Clostridium_difficile_R20291	Bacteria	Firmicutes	Clostridia	Clostridiales	Peptostreptococcaceae	Peptoclostridium	Clostridium difficile	ModelSEED	Obligate anaerobe	Proteolytic, few carbohydrates fermented	Positive	Opportunistic pathogen	Eugen Bauer	2014-08-03	Seed645463_20_124632	ModelSEED		Clostridium difficile R20291 (645463.3)	645463	646311915	4191339	883	1352	998
Clostridium sporogenes ATCC 15579	Seed6666666_58973_128522	Clostridium_sporogenes_ATCC_15579	Bacteria	Firmicutes	Clostridia	Clostridiales	Clostridiaceae	Clostridium	Clostridium sporogenes	ModelSEED	Obligate anaerobe	Proteolytic, few carbohydrates fermented	Positive	Opportunistic pathogen	Eugen Bauer	2014-09-03	Seed6666666_58973_128522	ModelSEED		Clostridium sporogenes ATCC 15579 (471871.7)	471871	642791615	4102125	806	1317	972
Mobiluncus curtisii ATCC 43063	kb_g_2215_model_gf	Mobiluncus_curtisii_ATCC_43063	Bacteria	Actinobacteria	Actinobacteria	Actinomycetales	Actinomycetaceae	Mobiluncus	Mobiluncus curtisii	KBase	Obligate anaerobe	Saccharolytic, fermentative	Negative	Opportunistic pathogen	chenry	2016-04-15	kb_g_2215_model_gf	Kbase	kb|g.2215	Mobiluncus curtisii ATCC 43063 (548479.6)	548479	648028043	2146480	559	1082	862
Olsenella uli DSM 7084	kb_g_2670_model_gf	Olsenella_uli_DSM_7084	Bacteria	Actinobacteria	Coriobacteriia	Coriobacteriales	Coriobacteriaceae	Olsenella	Olsenella uli	KBase	Obligate anaerobe	Saccharolytic, fermentative	Positive	Opportunistic pathogen	chenry	2016-04-15	kb_g_2670_model_gf	Kbase	kb|g.2670	Olsenella uli DSM 7084 (633147.4)	633147	648028047	2051896	601	1130	911
Bartonella quintana Toulouse	Seed283165_6_124632	Bartonella_quintana_Toulouse	Bacteria	Proteobacteria	Alphaproteobacteria	Rhizobiales	Bartonellaceae	Bartonella	Bartonella quintana	ModelSEED	Aerobe	Strictly respiratory, asaccharolytic	Negative	Pathogen	Eugen Bauer	2014-08-03	Seed283165_6_124632	ModelSEED		Bartonella quintana str. Toulouse (283165.4)	283165	637000028	1581384	453	891	752
Brevibacterium casei S18	kb_g_25726_model_gf	Brevibacterium_casei_S18	Bacteria	Actinobacteria	Actinobacteria	Actinomycetales	Brevibacteriaceae	Brevibacterium	Brevibacterium casei	KBase	Aerobe	Respiratory, non fermentative	Positive	Pathogen	chenry	2016-04-15	kb_g_25726_model_gf	Kbase	kb|g.25726	Brevibacterium casei S18 (1229781.4)	1229781	NA	3664641	919	1430	1093
Paracoccus yeei ATCC BAA-599	kb_g_242186_model_gf	Paracoccus_yeei_ATCC_BAA_599	Bacteria	Proteobacteria	Alphaproteobacteria	Rhodobacterales	Rhodobacteraceae	Paracoccus	Paracoccus yeei	KBase	Aerobe	Respiratory	Negative	Pathogen	Laura Kutt	2016-04-19	kb_g_242186_model_gf	Kbase	kb|g.242186		1446473	NA	4427295	1141	1527	1143
Silanimonas lenta DSM 16282	kb_g_207277_model_gf	Silanimonas_lenta_DSM_16282	Bacteria	Proteobacteria	Gammaproteobacteria	Xanthomonadales	Xanthomonadaceae	Silanimonas	Silanimonas lenta	KBase	Aerobe	Saccharolytic	Negative	Pathogen	Laura Kutt	2016-04-19	kb_g_207277_model_gf	Kbase	kb|g.207277		1123253	NA	2644563	613	1200	1013
Clostridium perfringens ATCC 13124	kb_g_203_model_gf	Clostridium_perfringens_ATCC_13124	Bacteria	Firmicutes	Clostridia	Clostridiales	Clostridiaceae	Clostridium	Clostridium perfringens	KBase	Anaerobe	Saccharolytic, fermentative	Positive	Pathogen	Laura Kutt	2016-04-18	kb_g_203_model_gf	Kbase	kb|g.203	Clostridium perfringens ATCC 13124 (195103.9)	195103	637000077	3256683	735	1305	978
Methyloversatilis universalis FAM5	kb_g_3_model_gf	Methyloversatilis_universalis_FAM5	Bacteria	Proteobacteria	Betaproteobacteria	Rhodocyclales	Rhodocyclaceae	Methyloversatilis	Methyloversatilis universalis	KBase	Anaerobe	Fermentative	Negative	Pathogen	Laura Kutt	2016-05-29	kb_g_3_model_gf	Kbase	kb|g.3	Methyloversatilis universalis FAM5 (1000565.3)	1000565	651324073	4234613	868	1291	1055
Methyloversatilis universalis Fam50001	kb_g_216519_model_gf	Methyloversatilis_universalis_Fam50001	Bacteria	Proteobacteria	Betaproteobacteria	Rhodocyclales	Rhodocyclaceae	Methyloversatilis	Methyloversatilis universalis	KBase	Anaerobe	Fermentative	Negative	Pathogen	Laura Kutt	2016-04-19	kb_g_216519_model_gf	Kbase	kb|g.216519		983952	2515154210	4220164	833	1320	1087
Abiotrophia defectiva ATCC 49176	Seed592010_4_124632	Abiotrophia_defectiva_ATCC_49176	Bacteria	Firmicutes	Bacilli	Lactobacillales	Aerococcaceae	Abiotrophia	Abiotrophia defectiva	ModelSEED	Facultative anaerobe	Saccharolytic, fermentative or respiratory	Positive	Pathogen	Eugen Bauer	2014-07-01	Seed592010_4_124632	ModelSEED		Abiotrophia defectiva ATCC 49176 (592010.4)	592010	2562617177	2041839	598	1069	840
Capnocytophaga sputigena ATCC 33612	kb_g_2243_model_gf	Capnocytophaga_sputigena_ATCC_33612	Bacteria	Bacteroidetes	Flavobacteriia	Flavobacteriales	Flavobacteriaceae	Capnocytophaga	Capnocytophaga sputigena	KBase	Facultative anaerobe	Saccharolytic, fermentative	Negative	Pathogen	chenry	2016-04-15	kb_g_2243_model_gf	Kbase	kb|g.2243	Capnocytophaga sputigena ATCC 33612 (553177.6)	553177	642979305	2997845	536	1057	872
Corynebacterium kroppenstedtii DSM 44385	kb_g_2752_model_gf	Corynebacterium_kroppenstedtii_DSM_44385	Bacteria	Actinobacteria	Actinobacteria	Actinomycetales	Corynebacteriaceae	Croynebacterium	Corynebacterium kroppenstedtii	KBase	Facultative anaerobe	Saccharolytic	Positive	Pathogen	chenry	2016-04-15	kb_g_2752_model_gf	Kbase	kb|g.2752	Corynebacterium kroppenstedtii DSM 44385 (645127.4)	645127	643692019	2446804	684	1274	1005
Corynebacterium striatum ATCC 6940	kb_g_1991_model_gf	Corynebacterium_striatum_ATCC_6940	Bacteria	Actinobacteria	Actinobacteria	Actinomycetales	Corynebacteriaceae	Croynebacterium	Corynebacterium striatum	KBase	Facultative anaerobe	Saccharolytic, fermentative	Positive	Pathogen	chenry	2016-04-15	kb_g_1991_model_gf	Kbase	kb|g.1991	Corynebacterium striatum ATCC 6940 (525268.3)	525268	NA	2828991	725	1249	996
Corynebacterium tuberculostearicum SK141	kb_g_2253_model_gf	Corynebacterium_tuberculostearicum_SK141	Bacteria	Actinobacteria	Actinobacteria	Actinomycetales	Corynebacteriaceae	Croynebacterium	Corynebacterium tuberculostearicum	KBase	Facultative anaerobe	Saccharolytic	Positive	Pathogen	chenry	2016-04-15	kb_g_2253_model_gf	Kbase	kb|g.2253	Corynebacterium tuberculostearicum SK141 (553206.4)	553206	645058719	2372261	654	1141	917
Escherichia coli O157:H7 str. Sakai	Seed386585_9_30032	Escherichia_coli_O157_H7_str_Sakai	Bacteria	Proteobacteria	Gammaproteobacteria	Enterobacteriales	Enterobacteriaceae	Escherichia	Escherichia coli	ModelSEED	Facultative anaerobe	Fermentative or respiratory, various carbohydrates, amino acids and TCA cycle intermediates used	Negative	Pathogen	Ines Thiele	2012-08-07	Seed386585_9_30032	ModelSEED		Escherichia coli O157:H7 str. Sakai (386585.9)	386585	2551306491	5466582	1246	1742	1131
Escherichia coli UTI89 (UPEC)	Seed364106_8_30032	Escherichia_coli_UTI89_UPEC	Bacteria	Proteobacteria	Gammaproteobacteria	Enterobacteriales	Enterobacteriaceae	Escherichia	Escherichia coli	ModelSEED	Facultative anaerobe	Fermentative or respiratory, various carbohydrates, amino acids and TCA cycle intermediates used	Negative	Pathogen	Ines Thiele	2012-08-07	Seed364106_8_30032	ModelSEED		Escherichia coli UTI89 (364106.8)	364106	637000109	5179971	1313	1744	1128
Lactococcus garvieae ATCC 49156	kb_g_26658_model_gf	Lactococcus_garvieae_ATCC_49156	Bacteria	Firmicutes	Bacilli	Lactobacillales	Streptococcaceae	Lactococcus	Lactococcus garvieae	KBase	Facultative anaerobe	Saccharolytic, respiratory or fermentative	Positive	Pathogen	Laura Kutt	2016-04-18	kb_g_26658_model_gf	Kbase	kb|g.26658	Lactococcus garvieae ATCC 49156 (420889.6)	420889	2511231101	1950135	615	1186	891
Lactococcus raffinolactis 4877	kb_g_25584_model_gf	Lactococcus_raffinolactis_4877	Bacteria	Firmicutes	Bacilli	Lactobacillales	Streptococcaceae	Lactococcus	Lactococcus raffinolactis	KBase	Facultative anaerobe	Saccharolytic, respiratory or fermentative	Positive	Pathogen	Laura Kutt	2016-04-18	kb_g_25584_model_gf	Kbase	kb|g.25584	Lactococcus raffinolactis 4877 (1215915.3)	1215915	2600255100	2280761	743	1198	901
Laribacter hongkongensis HLHK9	Seed557598_5_124632	Laribacter_hongkongensis_HLHK9	Bacteria	Proteobacteria	Betaproteobacteria	Neisseriales	Chromobacteriaceae	Laribacter	Laribacter hongkongensis	ModelSEED	Facultative anaerobe	Asaccharolytic, nonfermentative	Negative	Pathogen	Eugen Bauer	2014-08-03	Seed557598_5_124632	ModelSEED		Laribacter hongkongensis HLHK9 (557598.3)	557598	643692026	3169329	748	1263	986
Listeria monocytogenes 4a L99	Seed565047_3_124632	Listeria_monocytogenes_4a_L99	Bacteria	Firmicutes	Bacilli	Bacillales	Listeriaceae	Listeria	Listeria monocytogenes	ModelSEED	Facultative anaerobe	Saccharolytic, respiratory or fermentative	Positive	Pathogen	Eugen Bauer	2014-08-03	Seed565047_3_124632	ModelSEED			565047	650377957	2979198	804	1281	961
Listeria monocytogenes 4b F2365	Seed265669_14_124632	Listeria_monocytogenes_4b_F2365	Bacteria	Firmicutes	Bacilli	Bacillales	Listeriaceae	Listeria	Listeria monocytogenes	ModelSEED	Facultative anaerobe	Saccharolytic, respiratory or fermentative	Positive	Pathogen	Eugen Bauer	2014-08-03	Seed265669_14_124632	ModelSEED		Listeria monocytogenes str. 4b F2365 (265669.9)	265669	637000154	2905187	819	1307	969
Listeria monocytogenes Finland 1988	Seed393127_9_124632	Listeria_monocytogenes_Finland_1988	Bacteria	Firmicutes	Bacilli	Bacillales	Listeriaceae	Listeria	Listeria monocytogenes	ModelSEED	Facultative anaerobe	Saccharolytic, respiratory or fermentative	Positive	Pathogen	Eugen Bauer	2014-08-03	Seed393127_9_124632	ModelSEED		Listeria monocytogenes Finland 1988 (393127.4)	393127	2511231203	2874431	842	1308	969
Listeria monocytogenes FSL R2-561	Seed393126_8_124632	Listeria_monocytogenes_FSL_R2_561	Bacteria	Firmicutes	Bacilli	Bacillales	Listeriaceae	Listeria	Listeria monocytogenes	ModelSEED	Facultative anaerobe	Saccharolytic, respiratory or fermentative	Positive	Pathogen	Eugen Bauer	2014-08-03	Seed393126_8_124632	ModelSEED		Listeria monocytogenes FSL R2-561 (393126.4)	393126	2511231184	2973801	836	1305	967
Listeria monocytogenes J0161, FSL R2-499	Seed393130_11_124632	Listeria_monocytogenes_J0161_FSL_R2_499	Bacteria	Firmicutes	Bacilli	Bacillales	Listeriaceae	Listeria	Listeria monocytogenes	ModelSEED	Facultative anaerobe	Saccharolytic, respiratory or fermentative	Positive	Pathogen	Eugen Bauer	2014-08-03	Seed393130_11_124632	ModelSEED		Listeria monocytogenes J0161 (393130.8)	393130	2511231190	3000464	830	1306	967
Listeria monocytogenes serotype 7 SLCC 2482	Seed863767_5_124632	Listeria_monocytogenes_serotype_7_SLCC_2482	Bacteria	Firmicutes	Bacilli	Bacillales	Listeriaceae	Listeria	Listeria monocytogenes	ModelSEED	Facultative anaerobe	Saccharolytic, respiratory or fermentative	Positive	Pathogen	Eugen Bauer	2014-08-03	Seed863767_5_124632	ModelSEED		Listeria monocytogenes serotype 7 str. SLCC2482 (1639.166)	863767	2561511150	2986789	833	1305	968
Listeria monocytogenes SLCC 2378	Seed879088_6_124632	Listeria_monocytogenes_SLCC_2378	Bacteria	Firmicutes	Bacilli	Bacillales	Listeriaceae	Listeria	Listeria monocytogenes	ModelSEED	Facultative anaerobe	Saccharolytic, respiratory or fermentative	Positive	Pathogen	Eugen Bauer	2014-08-03	Seed879088_6_124632	ModelSEED		Listeria monocytogenes SLCC2378 (879088.3)	879088	2526164717	2941360	825	1307	969
Listeria monocytogenes SLCC 2540	Seed879089_6_124632	Listeria_monocytogenes_SLCC_2540	Bacteria	Firmicutes	Bacilli	Bacillales	Listeriaceae	Listeria	Listeria monocytogenes	ModelSEED	Facultative anaerobe	Saccharolytic, respiratory or fermentative	Positive	Pathogen	Eugen Bauer	2014-08-03	Seed879089_6_124632	ModelSEED		Listeria monocytogenes SLCC2540 (879089.3)	879089	2526164720	2976958	830	1308	968
Listeria monocytogenes SLCC 7179	Seed879090_7_124632	Listeria_monocytogenes_SLCC_7179	Bacteria	Firmicutes	Bacilli	Bacillales	Listeriaceae	Listeria	Listeria monocytogenes	ModelSEED	Facultative anaerobe	Saccharolytic, respiratory or fermentative	Positive	Pathogen	Eugen Bauer	2014-08-03	Seed879090_7_124632	ModelSEED		Listeria monocytogenes SLCC7179 (879090.3)	879090	2540341143	2882234	821	1305	967
Proteus penneri ATCC 35198	Seed471881_3_30032	Proteus_penneri_ATCC_35198	Bacteria	Proteobacteria	Gammaproteobacteria	Enterobacteriales	Enterobacteriaceae	Proteus	Proteus penneri	ModelSEED	Facultative anaerobe	Fermentative or respiratory, various carbohydrates and amino acids used	Negative	Pathogen	Ines Thiele	2012-06-25	Seed471881_3_30032	ModelSEED		Proteus penneri ATCC 35198 (471881.3)	471881	643886117	3747729	1425	1478	1009
Providencia alcalifaciens DSM 30120	Seed520999_6_30032	Providencia_alcalifaciens_DSM_30120	Bacteria	Proteobacteria	Gammaproteobacteria	Enterobacteriales	Enterobacteriaceae	Providencia	Providencia alcalifaciens	ModelSEED	Facultative anaerobe	Fermentative or respiratory, various carbohydrates and amino acids used	Negative	Pathogen	Ines Thiele	2012-06-25	Seed520999_6_30032	ModelSEED		Providencia alcalifaciens DSM 30120 (520999.6)	520999	642979317	4029346	992	1467	1015
Providencia rettgeri DSM 1131	Seed521000_6_30032	Providencia_rettgeri_DSM_1131	Bacteria	Proteobacteria	Gammaproteobacteria	Enterobacteriales	Enterobacteriaceae	Providencia	Providencia rettgeri	ModelSEED	Facultative anaerobe	Fermentative or respiratory, various carbohydrates and amino acids used	Negative	Pathogen	Ines Thiele	2012-06-25	Seed521000_6_30032	ModelSEED		Providencia rettgeri DSM 1131 (521000.6)	521000	2562617097	4749568	1213	1586	1094
Providencia rustigianii DSM 4541	Seed500637_6_30032	Providencia_rustigianii_DSM_4541	Bacteria	Proteobacteria	Gammaproteobacteria	Enterobacteriales	Enterobacteriaceae	Providencia	Providencia rustigianii	ModelSEED	Facultative anaerobe	Fermentative or respiratory, various carbohydrates and amino acids used	Negative	Pathogen	Ines Thiele	2012-06-25	Seed500637_6_30032	ModelSEED		Providencia rustigianii DSM 4541 (500637.6)	500637	642979318	3896203	1955	1465	1010
Providencia stuartii ATCC 25827	Seed471874_6_30032	Providencia_stuartii_ATCC_25827	Bacteria	Proteobacteria	Gammaproteobacteria	Enterobacteriales	Enterobacteriaceae	Providencia	Providencia stuartii	ModelSEED	Facultative anaerobe	Fermentative or respiratory, various carbohydrates and amino acids used	Negative	Pathogen	Ines Thiele	2012-06-25	Seed471874_6_30032	ModelSEED		Providencia stuartii ATCC 25827 (471874.6)	471874	641736172	4603561	1062	1588	1064
Salmonella enterica enterica sv Typhimurium LT2	Seed99287_1_30032	Salmonella_enterica_enterica_sv_Typhimurium_LT2	Bacteria	Proteobacteria	Gammaproteobacteria	Enterobacteriales	Enterobacteriaceae	Salmonella	Salmonella enterica	ModelSEED	Facultative anaerobe	Fermentative or respiratory, variety of carbon sources used	Negative	Pathogen	Ines Thiele	2012-08-07	Seed99287_1_30032	ModelSEED		Salmonella enterica subsp. enterica serovar Typhimurium str. (946034.3)	1457319	637000255	4951371	1263	1765	1156
Staphylococcus caprae C87	kb_g_1456_model_gf	Staphylococcus_caprae_C87	Bacteria	Firmicutes	Bacilli	Bacillales	Staphylococcaceae	Staphylococcus	Staphylococcus caprae	KBase	Facultative anaerobe	Saccharolytic, respiratory or fermentative	Positive	Pathogen	Laura Kutt	2016-04-18	kb_g_1456_model_gf	Kbase	kb|g.1456	Staphylococcus caprae C87 (435838.3)	435838	651285006	2473608	846	1406	1050
Staphylococcus hominis subsp. hominis C80	kb_g_1455_model_gf	Staphylococcus_hominis_subsp_hominis_C80	Bacteria	Firmicutes	Bacilli	Bacillales	Staphylococcaceae	Staphylococcus	Staphylococcus hominis	KBase	Facultative anaerobe	Saccharolytic, respiratory or fermentative	Positive	Pathogen	Laura Kutt	2016-04-18	kb_g_1455_model_gf	Kbase	kb|g.1455	Staphylococcus hominis subsp. hominis C80 (435837.3)	435837	651285007	2268397	786	1352	1037
Staphylococcus lugdunensis HKU09-01	kb_g_3016_model_gf	Staphylococcus_lugdunensis_HKU09_01	Bacteria	Firmicutes	Bacilli	Bacillales	Staphylococcaceae	Staphylococcus	Staphylococcus lugdunensis	KBase	Facultative anaerobe	Saccharolytic, respiratory or fermentative	Positive	Pathogen	Laura Kutt	2016-04-18	kb_g_3016_model_gf	Kbase	kb|g.3016	Staphylococcus lugdunensis HKU09-01 (698737.3)	698737	646564572	2658366	841	1387	1032
Staphylococcus saprophyticus subsp. saprophyticus ATCC 15305	kb_g_966_model_gf	Staphylococcus_saprophyticus_subsp_saprophyticus_ATCC_15305	Bacteria	Firmicutes	Bacilli	Bacillales	Staphylococcaceae	Staphylococcus	Staphylococcus saprophyticus	KBase	Facultative anaerobe	Saccharolytic, respiratory or fermentative	Positive	Pathogen	Laura Kutt	2016-04-18	kb_g_966_model_gf	Kbase	kb|g.966	Staphylococcus saprophyticus subsp. saprophyticus ATCC 15305 (342451.4)	342451	637000284	2577899	883	1404	1065
Streptococcus agalactiae A909	kb_g_352_model_gf	Streptococcus_agalactiae_A909	Bacteria	Firmicutes	Bacilli	Lactobacillales	Streptococcaceae	Streptococcus	Streptococcus agalactiae	KBase	Facultative anaerobe	Saccharolytic, respiratory or fermentative	Positive	Pathogen	Laura Kutt	2016-04-18	kb_g_352_model_gf	Kbase	kb|g.352	Streptococcus agalactiae A909 (205921.3)	205921	637000286	2127839	639	1205	911
Streptococcus anginosus 1_2_62CV	Seed742820_3_30032	Streptococcus_anginosus_1_2_62CV	Bacteria	Firmicutes	Bacilli	Lactobacillales	Streptococcaceae	Streptococcus	Streptococcus anginosus	ModelSEED	Facultative anaerobe	Saccharolytic, respiratory or fermentative	Positive	Pathogen	Ines Thiele	2012-06-29	Seed742820_3_30032	ModelSEED		Streptococcus anginosus 1_2_62CV (742820.3)	742820	649990001	1815537	558	882	719
Streptococcus gallolyticus subsp. gallolyticus ATCC 43143	kb_g_3836_model_gf	Streptococcus_gallolyticus_subsp_gallolyticus_ATCC_43143	Bacteria	Firmicutes	Bacilli	Lactobacillales	Streptococcaceae	Streptococcus	Streptococcus gallolyticus	KBase	Facultative anaerobe	Saccharolytic, respiratory or fermentative	Positive	Pathogen	Laura Kutt	2016-04-18	kb_g_3836_model_gf	Kbase	kb|g.3836	Streptococcus gallolyticus subsp. gallolyticus ATCC 43143 (981539.3)	981539	651053072	2362241	711	1202	945
Streptococcus pseudopneumoniae IS7493	kb_g_23632_model_gf	Streptococcus_pseudopneumoniae_IS7493	Bacteria	Firmicutes	Bacilli	Lactobacillales	Streptococcaceae	Streptococcus	Streptococcus pseudopneumoniae	KBase	Facultative anaerobe	Saccharolytic, respiratory or fermentative	Positive	Pathogen	Laura Kutt	2016-04-18	kb_g_23632_model_gf	Kbase	kb|g.23632	Streptococcus pseudopneumoniae IS7493 (1054460.4)	1054460	NA	2190731	598	1116	855
Succinivibrio dextrinosolvens H5	kb_g_244674_model_gf	Succinivibrio_dextrinosolvens_H5	Bacteria	Proteobacteria	Gammaproteobacteria	Aeromonadales	Vibrionaceae	Succinivibrio	Succinivibrio dextrinosolvens	KBase	Facultative anaerobe	Fermentative, respiratory	Negative	Pathogen	Laura Kutt	2016-04-19	kb_g_244674_model_gf	Kbase	kb|g.244674		1410676	NA	2672352	643	1129	944
Campylobacter coli JV20	Seed864566_3_30032	Campylobacter_coli_JV20	Bacteria	Proteobacteria	Epsilonproteobacteria	Campylobacterales	Campylobacteraceae	Campylobacter	Campylobacter coli	ModelSEED	Microaerophile	Strictly respiratory, asaccharolytic, only amino acids and TCA cycle intermediates used	Negative	Pathogen	Ines Thiele	2012-06-29	Seed864566_3_30032	ModelSEED		Campylobacter coli JV20 (864566.3)	864566	648276627	1678593	572	996	797
Campylobacter hominis ATCC BAA-381	Seed6666666_58932_128522	Campylobacter_hominis_ATCC_BAA_381	Bacteria	Proteobacteria	Epsilonproteobacteria	Campylobacterales	Campylobacteraceae	Campylobacter	Campylobacter hominis	ModelSEED	Microaerophile	Strictly respiratory, asaccharolytic, only amino acids and TCA cycle intermediates used	Negative	Pathogen	Eugen Bauer	2014-09-03	Seed6666666_58932_128522	ModelSEED		Campylobacter hominis ATCC BAA-381 (360107.7)	360107	640753011	1714951	470	940	838
Campylobacter jejuni jejuni 81-176	Seed6666666_58933_128522	Campylobacter_jejuni_jejuni_81_176	Bacteria	Proteobacteria	Epsilonproteobacteria	Campylobacterales	Campylobacteraceae	Campylobacter	Campylobacter jejuni	ModelSEED	Microaerophile	Strictly respiratory, asaccharolytic, only amino acids and TCA cycle intermediates used	Negative	Pathogen	Eugen Bauer	2014-09-03	Seed6666666_58933_128522	ModelSEED		Campylobacter jejuni subsp. jejuni 81-176 [WGS] (354242.17)	1861812	641736195	1616175	523	1057	844
Campylobacter jejuni jejuni ICDCCJ07004	Seed6666666_58937_128522	Campylobacter_jejuni_jejuni_ICDCCJ07004	Bacteria	Proteobacteria	Epsilonproteobacteria	Campylobacterales	Campylobacteraceae	Campylobacter	Campylobacter jejuni	ModelSEED	Microaerophile	Strictly respiratory, asaccharolytic, only amino acids and TCA cycle intermediates used	Negative	Pathogen	Eugen Bauer	2014-09-03	Seed6666666_58937_128522	ModelSEED		Campylobacter jejuni subsp. jejuni ICDCCJ07004 (1295400.3)	1295400	2551306568	1695092	559	1047	837
Campylobacter jejuni jejuni M1	Seed645464_7_124632	Campylobacter_jejuni_jejuni_M1	Bacteria	Proteobacteria	Epsilonproteobacteria	Campylobacterales	Campylobacteraceae	Campylobacter	Campylobacter jejuni	ModelSEED	Microaerophile	Strictly respiratory, asaccharolytic, only amino acids and TCA cycle intermediates used	Negative	Pathogen	Eugen Bauer	2014-08-03	Seed645464_7_124632	ModelSEED		Campylobacter jejuni subsp. jejuni M1 (645464.3)	645464	648231701	1616648	508	1049	829
Campylobacter jejuni jejuni NCTC 11168	Seed192222_29_124632	Campylobacter_jejuni_jejuni_NCTC_11168	Bacteria	Proteobacteria	Epsilonproteobacteria	Campylobacterales	Campylobacteraceae	Campylobacter	Campylobacter jejuni	ModelSEED	Microaerophile	Strictly respiratory, asaccharolytic, only amino acids and TCA cycle intermediates used	Negative	Pathogen	Eugen Bauer	2014-08-03	Seed192222_29_124632	ModelSEED		Campylobacter jejuni subsp. jejuni NCTC 11168 (192222.6)	192222	637000055	1641481	517	1063	844
Campylobacter upsaliensis JV21	Seed888826_3_30032	Campylobacter_upsaliensis_JV21	Bacteria	Proteobacteria	Epsilonproteobacteria	Campylobacterales	Campylobacteraceae	Campylobacter	Campylobacter upsaliensis	ModelSEED	Microaerophile	Strictly respiratory, asaccharolytic, only amino acids and TCA cycle intermediates used	Negative	Pathogen	Ines Thiele	2012-06-29	Seed888826_3_30032	ModelSEED		Campylobacter upsaliensis JV21 (888826.3)	888826	649989919	1621689	525	925	779
Micromonospora aurantiaca ATCC 27029	kb_g_2745_model_gf	Micromonospora_aurantiaca_ATCC_27029	Bacteria	Actinobacteria	Actinobacteria	Actinomycetales	Micromonosporaceae	Micromonospora	Micromonospora aurantiaca	KBase	Microaerophile	Saccharolytic	Positive	Pathogen	chenry	2016-04-15	kb_g_2745_model_gf	Kbase	kb|g.2745	Micromonospora aurantiaca ATCC 27029 (644283.3)	644283	648028042	7025559	1190	1457	1104
Mycobacterium avium subsp. avium ATCC 25291	kb_g_2261_model_gf	Mycobacterium_avium_subsp_avium_ATCC_25291	Bacteria	Actinobacteria	Actinobacteria	Actinomycetales	Mycobacteriaceae	Mycobacterium	Mycobacterium avium	KBase	Microaerophile		Positive	Pathogen	chenry	2016-04-15	kb_g_2261_model_gf	Kbase	kb|g.2261	Mycobacterium avium subsp. avium ATCC 25291 (553481.3)	553481	645058725	4857995	1031	1418	1100
Campylobacter concisus 13826	Seed6666666_58931_128522	Campylobacter_concisus_13826	Bacteria	Proteobacteria	Epsilonproteobacteria	Campylobacterales	Campylobacteraceae	Campylobacter	Campylobacter concisus	ModelSEED	Microaerophile/ anaerobe	Strictly respiratory, asaccharolytic, only amino acids and TCA cycle intermediates used	Negative	Pathogen	Eugen Bauer	2014-09-03	Seed6666666_58931_128522	ModelSEED		Campylobacter concisus 13826 (360104.9)	360104	640753009	2099413	496	1033	816
Campylobacter curvus 525.92	Seed360105_10_124632	Campylobacter_curvus_525_92	Bacteria	Proteobacteria	Epsilonproteobacteria	Campylobacterales	Campylobacteraceae	Campylobacter	Campylobacter curvus	ModelSEED	Microaerophile/ anaerobe	Strictly respiratory, asaccharolytic, only amino acids and TCA cycle intermediates used	Negative	Pathogen	Eugen Bauer	2014-08-03	Seed360105_10_124632	ModelSEED		Campylobacter curvus 525.92 (360105.8)	360105	640753010	1971264	515	1024	819
Sutterella wadsworthensis 3_1_45B	Seed742821_3_30032	Sutterella_wadsworthensis_3_1_45B	Bacteria	Proteobacteria	Betaproteobacteria	Burkholderiales	Sutterellaceae	Sutterella	Sutterella wadsworthensis	ModelSEED	Microaerophile/ anaerobe	Asaccharolytic, nonfermentative	Negative	Pathogen	Ines Thiele	2012-06-29	Seed742821_3_30032	ModelSEED		Sutterella wadsworthensis 3_1_45B (742821.3)	742821	649990021	2958117	649	1017	840
Prevotella intermedia 17	kb_g_26179_model_gf	Prevotella_intermedia_17	Bacteria	Bacteroidetes	Bacteroidia	Bacteroidales	Prevotellaceae	Prevotella	Prevotella intermedia	KBase	Nanaerobe	Saccharolytic, fermentative	Negative	Pathogen	Laura Kutt	2016-05-29	kb_g_26179_model_gf	Kbase	kb|g.26179	Prevotella intermedia 17 (246198.10)	246198	2667527552	2699437	498	957	805
Prevotella intermedia ATCC 25611 = DSM 20706	kb_g_207239_model_gf	Prevotella_intermedia_ATCC_25611	Bacteria	Bacteroidetes	Bacteroidia	Bacteroidales	Prevotellaceae	Prevotella	Prevotella intermedia	KBase	Nanaerobe	Saccharolytic, fermentative	Negative	Pathogen	Laura Kutt	2016-04-17	kb_g_207239_model_gf	Kbase	kb|g.207239		1122984	NA	2562862	442	937	801
Gordonia terrae C-6	kb_g_31992_model_gf	Gordonia_terrae_C_6	Bacteria	Actinobacteria	Actinobacteria	Actinomycetales	Gordoniaceae	Gordonia	Gordonia terrae	KBase	Obligate aerobe	Saccharolytic	Positive	Pathogen	Laura Kutt	2016-05-29	kb_g_31992_model_gf	Kbase	kb|g.31992	Gordonia terrae C-6 (1316928.3)	1316928	2545824722	5170241	1138	1541	1144
Gordonia terrae NBRC 100016	kb_g_241256_model_gf	Gordonia_terrae_NBRC_100016	Bacteria	Actinobacteria	Actinobacteria	Corynebacteriales	Gordoniaceae	Gordonia	Gordonia terrae	KBase	Obligate aerobe	Saccharolytic	Positive	Pathogen	chenry	2016-04-15	kb_g_241256_model_gf	Kbase	kb|g.241256		1089454	NA	5673297	1220	1550	1162
Microbacterium paraoxydans 77MFTsu3.2	kb_g_29982_model_gf	Microbacterium_paraoxydans_77MFTsu3_2	Bacteria	Actinobacteria	Actinobacteria	Actinomycetales	Microbacteriaceae	Microbacterium	Microbacterium paraoxydans	KBase	Obligate aerobe	Saccharolytic, respiratory	Positive	Pathogen	chenry	2016-04-15	kb_g_29982_model_gf	Kbase	kb|g.29982	Microbacterium paraoxydans 77MFTsu3.2 (1151126.3)	1151126	2521172614	3479032	820	1366	1070
Clostridium innocuum 2959	kb_g_32468_model_gf	Clostridium_innocuum_2959	Bacteria	Firmicutes	Erysipelotrichia	Erysipelotrichales	Erysipelotrichaceae	Erysipelatoclostridium	Clostridium innocuum	KBase	Obligate anaerobe	Saccharolytic, fermentative	Negative	Pathogen	Laura Kutt	2016-04-18	kb_g_32468_model_gf	Kbase	kb|g.32468	Clostridium innocuum 2959 (999413.4)	999413	2534682210	4772018	1135	1267	967
Fusobacterium necrophorum D12	Seed556263_3_30032	Fusobacterium_necrophorum_D12	Bacteria	Fusobacteria	Fusobacteriia	Fusobacteriales	Fusobacteriaceae	Fusobacterium	Fusobacterium necrophorum	ModelSEED	Obligate anaerobe	Saccharolytic, proteolytic, fermentative	Negative	Pathogen	Ines Thiele	2012-09-06	Seed556263_3_30032	ModelSEED		Fusobacterium sp. D12 (556263.3)	556263	2562617180	1950825	629	1041	842
Mycoplasma hominis ATCC 23114	Seed347256	Mycoplasma_hominis_ATCC_23114	Bacteria	Tenericutes	Mollicutes	Mycoplasmatales	Mycoplasmataceae	Mycoplasma	Mycoplasma hominis	KBase	Obligate anaerobe	Ferments only arginine	Negative due to the absence of a cell wall	Pathogen	chenry	2014-09-09	Seed347256	Kbase	kb|g.26459	Mycoplasma hominis ATCC 23114 (347256.5)	347256	646311946	665445	185	492	391
Mycoplasma pneumoniae 309	Seed1112856	Mycoplasma_pneumoniae_309	Bacteria	Tenericutes	Mollicutes	Mycoplasmatales	Mycoplasmataceae	Mycoplasma	Mycoplasma pneumoniae	KBase	Obligate anaerobe	Ferments only glucose	Negative due to the absence of a cell wall	Pathogen	chenry	2014-09-10	Seed1112856	Kbase	kb|g.24310	Mycoplasma pneumoniae 309 (1112856.4)	1112856	2511231209	817176	219	534	425
Porphyromonas gingivalis W83	Seed242619_13_124632	Porphyromonas_gingivalis_W83	Bacteria	Bacteroidetes	Bacteroidia	Bacteroidales	Porphyromonadaceae	Porphyromonas	Porphyromonas gingivalis	ModelSEED	Obligate anaerobe	Asaccharolytic, proteolytic, fermentative	Negative	Pathogen	Eugen Bauer	2014-08-03	Seed242619_13_124632	ModelSEED		Porphyromonas gingivalis W83 (242619.8)	242619	637000209	2343476	457	1018	863
Porphyromonas somerae DSM 23386	kb_g_29662_model_gf	Porphyromonas_somerae_DSM_23386	Bacteria	Bacteroidetes	Bacteroidia	Bacteroidales	Porphyromonadaceae	Porphyromonas	Porphyromonas somerae	KBase	Obligate anaerobe	Asaccharolytic	Negative	Pathogen	chenry	2016-04-15	kb_g_29662_model_gf	Kbase	kb|g.29662	Porphyromonas somerae DSM 23386 (1122975.3)	1122975	NA	2356678	510	1040	853
Porphyromonas uenonis 60-3	kb_g_2611_model_gf	Porphyromonas_uenonis_60_3	Bacteria	Bacteroidetes	Bacteroidia	Bacteroidales	Porphyromonadaceae	Porphyromonas	Porphyromonas uenonis	KBase	Obligate anaerobe		Negative	Pathogen	Laura Kutt	2016-05-29	kb_g_2611_model_gf	Kbase	kb|g.2611	Porphyromonas uenonis 60-3 (596327.3)	596327	643886142	2242885	475	964	821
Porphyromonas uenonis DSM 23387	kb_g_242244_model_gf	Porphyromonas_uenonis_DSM_23387	Bacteria	Bacteroidetes	Bacteroidia	Bacteroidales	Porphyromonadaceae	Porphyromonas	Porphyromonas uenonis	KBase	Obligate anaerobe		Negative	Pathogen	chenry	2016-04-15	kb_g_242244_model_gf	Kbase	kb|g.242244		1122976	NA	2239609	433	936	811
Propionibacterium freudenreichii subsp. shermanii CIRM-BIA1	Seed754252	Propionibacterium_freudenreichii_subsp_shermanii_CIRM_BIA1	Bacteria	Actinobacteria	Actinobacteria	Propionibacteriales	Propionibacteriaceae	Propionibacterium	Propionibacterium freudenreichii	KBase	Aerotolerant	Saccharolytic, fermentative	Positive	Probiotic	chenry	2014-09-10	Seed754252	Kbase	kb|g.3231	Propionibacterium freudenreichii subsp. shermanii CIRM-BIA1 (754252.3)	754252	649633084	2616384	637	1141	924
Bifidobacterium mongoliense DSM 21395	kb_g_239961_model_gf	Bifidobacterium_mongoliense_DSM_21395	Bacteria	Actinobacteria	Actinobacteria	Bifidobacteriales	Bifidobacteriaceae	Bifidobacterium	Bifidobacterium mongoliense	KBase	Facultative anaerobe	Saccharolytic, fermentative	Positive	Probiotic	chenry	2016-04-15	kb_g_239961_model_gf	Kbase	kb|g.239961		1437603	2597489915	2170490	552	1157	930
Bifidobacterium scardovii JCM 12489 = DSM 13734	kb_g_239975_model_gf	Bifidobacterium_scardovii_JCM_12489	Bacteria	Actinobacteria	Actinobacteria	Bifidobacteriales	Bifidobacteriaceae	Bifidobacterium	Bifidobacterium scardovii	KBase	Facultative anaerobe	Saccharolytic, fermentative	Positive	Probiotic	chenry	2016-04-15	kb_g_239975_model_gf	Kbase	kb|g.239975		1150461	2597490265	3141793	667	1159	940
Enterococcus faecium TX1330	Seed525279_3_30032	Enterococcus_faecium_TX1330	Bacteria	Firmicutes	Bacilli	Lactobacillales	Enterococcaceae	Enterococcus	Enterococcus faecium	ModelSEED	Facultative anaerobe	Saccharolytic, fermentative	Positive	Probiotic	Ines Thiele	2012-09-06	Seed525279_3_30032	ModelSEED		Enterococcus faecium TX1330 (525279.3)	525279	643886120	2721167	730	1000	764
Lactobacillus acidophilus ATCC 4796	Seed525306_3_30032	Lactobacillus_acidophilus_ATCC_4796	Bacteria	Firmicutes	Bacilli	Lactobacillales	Lactobacillaceae	Lactobacillus	Lactobacillus acidophilus	ModelSEED	Facultative anaerobe	Saccharolytic, respiratory or fermentative	Positive	Probiotic	Ines Thiele	2012-09-06	Seed525306_3_30032	ModelSEED		Lactobacillus acidophilus ATCC 4796 (525306.3)	525306	643886014	1999667	542	756	625
Lactobacillus acidophilus NCFM	Seed272621_20_124632	Lactobacillus_acidophilus_NCFM	Bacteria	Firmicutes	Bacilli	Lactobacillales	Lactobacillaceae	Lactobacillus	Lactobacillus acidophilus	ModelSEED	Facultative anaerobe	Saccharolytic, respiratory or fermentative	Positive	Probiotic	Eugen Bauer	2014-08-03	Seed272621_20_124632	ModelSEED		Lactobacillus acidophilus NCFM (272621.13)	272621	637000138	1993564	517	889	707
Lactobacillus brevis ATCC 367	Seed387344_13_30032	Lactobacillus_brevis_ATCC_367	Bacteria	Firmicutes	Bacilli	Lactobacillales	Lactobacillaceae	Lactobacillus	Lactobacillus brevis	ModelSEED	Facultative anaerobe	Saccharolytic, respiratory or fermentative	Positive	Probiotic	Ines Thiele	2012-06-25	Seed387344_13_30032	ModelSEED		Lactobacillus brevis ATCC 367 (387344.15)	387344	639633027	2340228	566	1011	811
Lactobacillus brevis subsp. gravesensis ATCC 27305	Seed525310_3_30032	Lactobacillus_brevis_subsp_gravesensis_ATCC_27305	Bacteria	Firmicutes	Bacilli	Lactobacillales	Lactobacillaceae	Lactobacillus	Lactobacillus brevis	ModelSEED	Facultative anaerobe	Saccharolytic, respiratory or fermentative	Positive	Probiotic	Ines Thiele	2012-09-06	Seed525310_3_30032	ModelSEED		Lactobacillus brevis subsp. gravesensis ATCC 27305 (525310.3)	525310	643886059	3077715	848	1180	927
Lactobacillus casei ATCC 334	Seed321967_8_30032	Lactobacillus_casei_ATCC_334	Bacteria	Firmicutes	Bacilli	Lactobacillales	Lactobacillaceae	Lactobacillus	Lactobacillus casei	ModelSEED	Facultative anaerobe	Saccharolytic, respiratory or fermentative	Positive	Probiotic	Ines Thiele	2012-06-25	Seed321967_8_30032	ModelSEED		Lactobacillus casei ATCC 334 (321967.11)	321967	639633028	2924325	682	1007	816
Lactobacillus casei casei BL23	Seed543734_4_30032	Lactobacillus_casei_casei_BL23	Bacteria	Firmicutes	Bacilli	Lactobacillales	Lactobacillaceae	Lactobacillus	Lactobacillus casei	ModelSEED	Facultative anaerobe	Saccharolytic, respiratory or fermentative	Positive	Probiotic	Ines Thiele	2012-06-25	Seed543734_4_30032	ModelSEED		Lactobacillus casei BL23 (543734.4)	543734	642555134	3079196	780	1045	827
Lactobacillus delbrueckii subsp. bulgaricus ATCC 11842	Seed390333_10_124632	Lactobacillus_delbrueckii_subsp_bulgaricus_ATCC_11842	Bacteria	Firmicutes	Bacilli	Lactobacillales	Lactobacillaceae	Lactobacillus	Lactobacillus delbrueckii	ModelSEED	Facultative anaerobe	Saccharolytic, respiratory or fermentative	Positive	Probiotic	Eugen Bauer	2014-08-03	Seed390333_10_124632	ModelSEED		Lactobacillus delbrueckii subsp. bulgaricus ATCC 11842 (390333.7)	390333	637000139	1864998	530	961	752
Lactobacillus delbrueckii subsp. bulgaricus ATCC BAA-365	Seed321956_5_30032	Lactobacillus_delbrueckii_subsp_bulgaricus_ATCC_BAA_365	Bacteria	Firmicutes	Bacilli	Lactobacillales	Lactobacillaceae	Lactobacillus	Lactobacillus delbrueckii	ModelSEED	Facultative anaerobe	Saccharolytic, respiratory or fermentative	Positive	Probiotic	Ines Thiele	2012-06-25	Seed321956_5_30032	ModelSEED		Lactobacillus delbrueckii subsp. bulgaricus ATCC BAA-365 (321956.7)	321956	639633029	1856951	488	817	687
Lactobacillus fermentum ATCC 14931	Seed525325_3_30032	Lactobacillus_fermentum_ATCC_14931	Bacteria	Firmicutes	Bacilli	Lactobacillales	Lactobacillaceae	Lactobacillus	Lactobacillus fermentum	ModelSEED	Facultative anaerobe	Saccharolytic, respiratory or fermentative	Positive	Probiotic	Ines Thiele	2012-09-06	Seed525325_3_30032	ModelSEED		Lactobacillus fermentum ATCC 14931 (525325.3)	525325	643886061	1796949	612	975	810
Lactobacillus fermentum IFO 3956	Seed334390_12_124632	Lactobacillus_fermentum_IFO_3956	Bacteria	Firmicutes	Bacilli	Lactobacillales	Lactobacillaceae	Lactobacillus	Lactobacillus fermentum	ModelSEED	Facultative anaerobe	Saccharolytic, respiratory or fermentative	Positive	Probiotic	Eugen Bauer	2014-08-03	Seed334390_12_124632	ModelSEED		Lactobacillus fermentum IFO 3956 (334390.5)	334390	641522633	2098685	591	1067	872
Lactobacillus gasseri ATCC 33323	Seed324831_17_124632	Lactobacillus_gasseri_ATCC_33323	Bacteria	Firmicutes	Bacilli	Lactobacillales	Lactobacillaceae	Lactobacillus	Lactobacillus gasseri	ModelSEED	Facultative anaerobe	Saccharolytic, respiratory or fermentative	Positive	Probiotic	Eugen Bauer	2014-08-03	Seed324831_17_124632	ModelSEED		Lactobacillus gasseri ATCC 33323 (324831.13)	324831	639633030	1894360	452	885	711
Lactobacillus helveticus DPC 4571	Seed405566_17_124632	Lactobacillus_helveticus_DPC_4571	Bacteria	Firmicutes	Bacilli	Lactobacillales	Lactobacillaceae	Lactobacillus	Lactobacillus helveticus	ModelSEED	Facultative anaerobe	Saccharolytic, respiratory or fermentative	Positive	Probiotic	Eugen Bauer	2014-08-03	Seed405566_17_124632	ModelSEED		Lactobacillus helveticus DPC 4571 (405566.6)	405566	641228495	2080931	514	954	764
Lactobacillus helveticus DSM 20075	Seed585520_4_30032	Lactobacillus_helveticus_DSM_20075	Bacteria	Firmicutes	Bacilli	Lactobacillales	Lactobacillaceae	Lactobacillus	Lactobacillus helveticus	ModelSEED	Facultative anaerobe	Saccharolytic, respiratory or fermentative	Positive	Probiotic	Ines Thiele	2012-09-06	Seed585520_4_30032	ModelSEED		Lactobacillus helveticus DSM 20075 (585520.4)	585520	645951865	1808667	519	826	686
Lactobacillus johnsonii DPC 6026	Seed909954_6_124632	Lactobacillus_johnsonii_DPC_6026	Bacteria	Firmicutes	Bacilli	Lactobacillales	Lactobacillaceae	Lactobacillus	Lactobacillus johnsonii	ModelSEED	Facultative anaerobe	Saccharolytic, respiratory or fermentative	Positive	Probiotic	Eugen Bauer	2014-08-03	Seed909954_6_124632	ModelSEED		Lactobacillus johnsonii DPC 6026 (909954.3)	909954	651053040	1966342	459	933	759
Lactobacillus johnsonii NCC 533	Seed257314_11_124632	Lactobacillus_johnsonii_NCC_533	Bacteria	Firmicutes	Bacilli	Lactobacillales	Lactobacillaceae	Lactobacillus	Lactobacillus johnsonii	ModelSEED	Facultative anaerobe	Saccharolytic, respiratory or fermentative	Positive	Probiotic	Eugen Bauer	2014-08-03	Seed257314_11_124632	ModelSEED		Lactobacillus johnsonii NCC 533 (257314.6)	257314	637000140	1992676	459	911	738
Lactobacillus paracasei subsp. paracasei 8700:2	Seed537973_8_30032	Lactobacillus_paracasei_subsp_paracasei_8700_2	Bacteria	Firmicutes	Bacilli	Lactobacillales	Lactobacillaceae	Lactobacillus	Lactobacillus paracasei	ModelSEED	Facultative anaerobe	Saccharolytic, respiratory or fermentative	Positive	Probiotic	Ines Thiele	2012-09-06	Seed537973_8_30032	ModelSEED		Lactobacillus paracasei subsp. paracasei 8700:2 (537973.8)	537973	643886139	2978271	777	1024	826
Lactobacillus paracasei subsp. paracasei ATCC 25302	Seed525337_3_30032	Lactobacillus_paracasei_subsp_paracasei_ATCC_25302	Bacteria	Firmicutes	Bacilli	Lactobacillales	Lactobacillaceae	Lactobacillus	Lactobacillus paracasei	ModelSEED	Facultative anaerobe	Saccharolytic, respiratory or fermentative	Positive	Probiotic	Ines Thiele	2012-09-06	Seed525337_3_30032	ModelSEED		Lactobacillus paracasei subsp. paracasei ATCC 25302 (525337.3)	525337	643886051	2885587	725	1012	821
Lactobacillus plantarum JDM1	Seed644042_15_124632	Lactobacillus_plantarum_JDM1	Bacteria	Firmicutes	Bacilli	Lactobacillales	Lactobacillaceae	Lactobacillus	Lactobacillus plantarum	ModelSEED	Facultative anaerobe	Saccharolytic, respiratory or fermentative	Positive	Probiotic	Eugen Bauer	2014-08-03	Seed644042_15_124632	ModelSEED		Lactobacillus plantarum JDM1 (644042.3)	644042	644736381	3197759	801	1198	902
Lactobacillus plantarum subsp. plantarum ATCC 14917	Seed525338_3_30032	Lactobacillus_plantarum_subsp_plantarum_ATCC_14917	Bacteria	Firmicutes	Bacilli	Lactobacillales	Lactobacillaceae	Lactobacillus	Lactobacillus plantarum	ModelSEED	Facultative anaerobe	Saccharolytic, respiratory or fermentative	Positive	Probiotic	Ines Thiele	2012-06-25	Seed525338_3_30032	ModelSEED		Lactobacillus plantarum subsp. plantarum ATCC 14917 (525338.3)	525338	2562617181	3198761	820	1145	884
Lactobacillus plantarum WCFS1	Seed220668_9_30032	Lactobacillus_plantarum_WCFS1	Bacteria	Firmicutes	Bacilli	Lactobacillales	Lactobacillaceae	Lactobacillus	Lactobacillus plantarum	ModelSEED	Facultative anaerobe	Saccharolytic, respiratory or fermentative	Positive	Probiotic	Ines Thiele	2012-09-06	Seed220668_9_30032	ModelSEED		Lactobacillus plantarum WCFS1 (220668.9)	220668	637000141	3348625	842	1213	922
Lactobacillus reuteri CF48-3A	Seed525341_3_30032	Lactobacillus_reuteri_CF48_3A_	Bacteria	Firmicutes	Bacilli	Lactobacillales	Lactobacillaceae	Lactobacillus	Lactobacillus reuteri	ModelSEED	Facultative anaerobe	Saccharolytic, respiratory or fermentative	Positive	Probiotic	Ines Thiele	2012-09-06	Seed525341_3_30032	ModelSEED		Lactobacillus reuteri CF48-3A (525341.3)	525341	2502171173	2056895	591	1006	836
Lactobacillus reuteri F275, JCM 1112	Seed557433_3_30032	Lactobacillus_reuteri_F275_JCM_1112	Bacteria	Firmicutes	Bacilli	Lactobacillales	Lactobacillaceae	Lactobacillus	Lactobacillus reuteri	ModelSEED	Facultative anaerobe	Saccharolytic, respiratory or fermentative	Positive	Probiotic	Ines Thiele	2012-06-25	Seed557433_3_30032	ModelSEED		Lactobacillus reuteri JCM 1112 (557433.4)	1598	640427118	1999618	567	993	813
Lactobacillus reuteri MM2-3	Seed585517_3_30032	Lactobacillus_reuteri_MM2_3_	Bacteria	Firmicutes	Bacilli	Lactobacillales	Lactobacillaceae	Lactobacillus	Lactobacillus reuteri	ModelSEED	Facultative anaerobe	Saccharolytic, respiratory or fermentative	Positive	Probiotic	Ines Thiele	2012-06-25	Seed585517_3_30032	ModelSEED		Lactobacillus reuteri MM2-3 (585517.3)	585517	2502171171	1960066	579	1030	843
Lactobacillus reuteri MM4-1A	Seed548485_3_30032	Lactobacillus_reuteri_MM4_1A_	Bacteria	Firmicutes	Bacilli	Lactobacillales	Lactobacillaceae	Lactobacillus	Lactobacillus reuteri	ModelSEED	Facultative anaerobe	Saccharolytic, respiratory or fermentative	Positive	Probiotic	Ines Thiele	2012-06-25	Seed548485_3_30032	ModelSEED		Lactobacillus reuteri MM4-1A (548485.3)	548485	2502171170	1945596	577	1075	853
Lactobacillus reuteri SD2112, ATCC 55730	Seed491077_3_30032	Lactobacillus_reuteri_SD2112_ATCC_55730	Bacteria	Firmicutes	Bacilli	Lactobacillales	Lactobacillaceae	Lactobacillus	Lactobacillus reuteri	ModelSEED	Facultative anaerobe	Saccharolytic, respiratory or fermentative	Positive	Probiotic	Ines Thiele	2012-06-25	Seed491077_3_30032	ModelSEED		Lactobacillus reuteri SD2112 (491077.3)	491077	650716048	2316838	592	1010	835
Lactobacillus rhamnosus GG, ATCC 53103	Seed568703_33_124632	Lactobacillus_rhamnosus_GG_ATCC_53103	Bacteria	Firmicutes	Bacilli	Lactobacillales	Lactobacillaceae	Lactobacillus	Lactobacillus rhamnosus	ModelSEED	Facultative anaerobe	Saccharolytic, respiratory or fermentative	Positive	Probiotic	Eugen Bauer	2014-08-03	Seed568703_33_124632	ModelSEED		Lactobacillus rhamnosus GG (Prj:40637) (568703.30)	568703	646862332	3005051	769	1136	875
Lactobacillus rhamnosus LMS2-1	Seed525361_3_30032	Lactobacillus_rhamnosus_LMS2_1	Bacteria	Firmicutes	Bacilli	Lactobacillales	Lactobacillaceae	Lactobacillus	Lactobacillus rhamnosus	ModelSEED	Facultative anaerobe	Saccharolytic, respiratory or fermentative	Positive	Probiotic	Ines Thiele	2012-06-25	Seed525361_3_30032	ModelSEED		Lactobacillus rhamnosus LMS2-1 (525361.3)	525361	643886127	3109803	791	1037	836
Lactobacillus sakei subsp. sakei 23K	Seed314315_21_124632	Lactobacillus_sakei_subsp_sakei_23K	Bacteria	Firmicutes	Bacilli	Lactobacillales	Lactobacillaceae	Lactobacillus	Lactobacillus sakei	ModelSEED	Facultative anaerobe	Saccharolytic, respiratory or fermentative	Positive	Probiotic	Eugen Bauer	2014-08-03	Seed314315_21_124632	ModelSEED		Lactobacillus sakei subsp. sakei 23K (314315.12)	314315	637000142	1884661	527	1047	818
Lactobacillus salivarius HO66, ATCC 11741	Seed525364_3_30032	Lactobacillus_salivarius_HO66_ATCC_11741	Bacteria	Firmicutes	Bacilli	Lactobacillales	Lactobacillaceae	Lactobacillus	Lactobacillus salivarius	ModelSEED	Facultative anaerobe	Saccharolytic, respiratory or fermentative	Positive	Probiotic	Ines Thiele	2012-06-25	Seed525364_3_30032	ModelSEED		Lactobacillus salivarius ATCC 11741 (525364.3)	1624	643886048	1995868	573	913	735
Lactobacillus salivarius salivarius UCC118	Seed362948_14_30032	Lactobacillus_salivarius_salivarius_UCC118	Bacteria	Firmicutes	Bacilli	Lactobacillales	Lactobacillaceae	Lactobacillus	Lactobacillus salivarius	ModelSEED	Facultative anaerobe	Saccharolytic, respiratory or fermentative	Positive	Probiotic	Ines Thiele	2012-06-25	Seed362948_14_30032	ModelSEED		Lactobacillus salivarius UCC118 (362948.14)	362948	NA	2069547	575	921	738
Leuconostoc mesenteroides subsp. cremoris ATCC 19254	Seed586220_3_30032	Leuconostoc_mesenteroides_subsp_cremoris_ATCC_19254	Bacteria	Firmicutes	Bacilli	Lactobacillales	Leuconostocaceae	Leuconostoc	Leuconostoc mesenteroides	ModelSEED	Facultative anaerobe	Saccharolytic, respiratory or fermentative	Positive	Probiotic	Ines Thiele	2012-06-25	Seed586220_3_30032	ModelSEED		Leuconostoc mesenteroides subsp. cremoris ATCC 19254 (586220.3)	586220	643886109	1638511	583	871	735
Streptococcus thermophilus LMG 18311	Seed264199_4_30032	Streptococcus_thermophilus_LMG_18311	Bacteria	Firmicutes	Bacilli	Lactobacillales	Streptococcaceae	Streptococcus	Streptococcus thermophilus	ModelSEED	Facultative anaerobe	Saccharolytic, respiratory or fermentative	Positive	Probiotic	Ines Thiele	2012-08-07	Seed264199_4_30032	ModelSEED		Streptococcus thermophilus LMG 18311 (264199.4)	264199	637000303	1796846	612	927	745
Bifidobacterium boum DSM 20432	kb_g_239935_model_gf	Bifidobacterium_boum_DSM_20432	Bacteria	Actinobacteria	Actinobacteria	Bifidobacteriales	Bifidobacteriaceae	Bifidobacterium	Bifidobacterium boum	KBase	Facultative anaerobe, air+CO2	Saccharolytic, fermentative	Positive	Probiotic	chenry	2016-04-15	kb_g_239935_model_gf	Kbase	kb|g.239935		1410645	NA	2171356	517	1135	899
Bifidobacterium adolescentis ATCC 15703	Seed367928_17_124632	Bifidobacterium_adolescentis_ATCC_15703	Bacteria	Actinobacteria	Actinobacteria	Bifidobacteriales	Bifidobacteriaceae	Bifidobacterium	Bifidobacterium adolescentis	ModelSEED	Obligate anaerobe	Saccharolytic, fermentative	Positive	Probiotic	Eugen Bauer	2014-08-03	Seed367928_17_124632	ModelSEED		Bifidobacterium adolescentis ATCC 15703 (367928.6)	367928	639633010	2089645	535	1052	826
Bifidobacterium animalis lactis AD011	Seed442563_3_30032	Bifidobacterium_animalis_lactis_AD011	Bacteria	Actinobacteria	Actinobacteria	Bifidobacteriales	Bifidobacteriaceae	Bifidobacterium	Bifidobacterium animalis	ModelSEED	Obligate anaerobe	Saccharolytic, fermentative	Positive	Probiotic	Ines Thiele	2012-06-29	Seed442563_3_30032	ModelSEED		Bifidobacterium animalis subsp. lactis AD011 (442563.4)	442563	643348515	1933695	486	789	616
Bifidobacterium animalis lactis BB-12	Seed552531_5_124632	Bifidobacterium_animalis_lactis_BB_12	Bacteria	Actinobacteria	Actinobacteria	Bifidobacteriales	Bifidobacteriaceae	Bifidobacterium	Bifidobacterium animalis	ModelSEED	Obligate anaerobe	Saccharolytic, fermentative	Positive	Probiotic	Eugen Bauer	2014-08-03	Seed552531_5_124632	ModelSEED		Bifidobacterium animalis subsp. lactis BB-12 (552531.3)	552531	646862308	1942198	496	964	757
Bifidobacterium animalis lactis Bi-07	Seed742729_5_124632	Bifidobacterium_animalis_lactis_Bi_07	Bacteria	Actinobacteria	Actinobacteria	Bifidobacteriales	Bifidobacteriaceae	Bifidobacterium	Bifidobacterium animalis	ModelSEED	Obligate anaerobe	Saccharolytic, fermentative	Positive	Probiotic	Eugen Bauer	2014-08-03	Seed742729_5_124632	ModelSEED		Bifidobacterium animalis subsp. lactis Bi-07 (742729.3)	742729	2540341089	1938822	484	944	748
Bifidobacterium animalis lactis Bl-04, ATCC SD5219	Seed580050_13_124632	Bifidobacterium_animalis_lactis_Bl_04_ATCC_SD5219	Bacteria	Actinobacteria	Actinobacteria	Bifidobacteriales	Bifidobacteriaceae	Bifidobacterium	Bifidobacterium animalis	ModelSEED	Obligate anaerobe	Saccharolytic, fermentative	Positive	Probiotic	Eugen Bauer	2014-08-03	Seed580050_13_124632	ModelSEED		Bifidobacterium animalis subsp. lactis Bl-04 (580050.3)	580050	644736329	1938709	484	944	748
Bifidobacterium animalis lactis CNCM I-2494	Seed1042403_6_124632	Bifidobacterium_animalis_lactis_CNCM_I_2494	Bacteria	Actinobacteria	Actinobacteria	Bifidobacteriales	Bifidobacteriaceae	Bifidobacterium	Bifidobacterium animalis	ModelSEED	Obligate anaerobe	Saccharolytic, fermentative	Positive	Probiotic	Eugen Bauer	2014-08-03	Seed1042403_6_124632	ModelSEED		Bifidobacterium animalis subsp. lactis CNCM I-2494 (1042403.4)	1042403	651053004	1943113	483	991	776
Bifidobacterium animalis lactis DSM 10140	Seed555970_12_124632	Bifidobacterium_animalis_lactis_DSM_10140	Bacteria	Actinobacteria	Actinobacteria	Bifidobacteriales	Bifidobacteriaceae	Bifidobacterium	Bifidobacterium animalis	ModelSEED	Obligate anaerobe	Saccharolytic, fermentative	Positive	Probiotic	Eugen Bauer	2014-08-03	Seed555970_12_124632	ModelSEED		Bifidobacterium animalis subsp. lactis DSM 10140 (555970.3)	302911	644736330	1938483	485	944	748
Bifidobacterium animalis lactis V9	Seed573236_5_124632	Bifidobacterium_animalis_lactis_V9	Bacteria	Actinobacteria	Actinobacteria	Bifidobacteriales	Bifidobacteriaceae	Bifidobacterium	Bifidobacterium animalis	ModelSEED	Obligate anaerobe	Saccharolytic, fermentative	Positive	Probiotic	Eugen Bauer	2014-08-03	Seed573236_5_124632	ModelSEED		Bifidobacterium animalis subsp. lactis V9 (573236.3)	573236	646862309	1944050	486	944	748
Bifidobacterium bifidum BGN4	Seed484020_6_124632	Bifidobacterium_bifidum_BGN4	Bacteria	Actinobacteria	Actinobacteria	Bifidobacteriales	Bifidobacteriaceae	Bifidobacterium	Bifidobacterium bifidum	ModelSEED	Obligate anaerobe	Saccharolytic, fermentative	Positive	Probiotic	Eugen Bauer	2014-08-03	Seed484020_6_124632	ModelSEED		Bifidobacterium bifidum BGN4 (484020.3)	484020	2526164719	2223664	502	1016	823
Bifidobacterium bifidum NCIMB 41171	Seed398513_5_30032	Bifidobacterium_bifidum_NCIMB_41171	Bacteria	Actinobacteria	Actinobacteria	Bifidobacteriales	Bifidobacteriaceae	Bifidobacterium	Bifidobacterium bifidum	ModelSEED	Obligate anaerobe	Saccharolytic, fermentative	Positive	Probiotic	Ines Thiele	2012-06-29	Seed398513_5_30032	ModelSEED		Bifidobacterium bifidum NCIMB 41171 (398513.5)	398513	643886040	2186140	546	917	713
Bifidobacterium bifidum PRL2010	Seed702459_6_124632	Bifidobacterium_bifidum_PRL2010	Bacteria	Actinobacteria	Actinobacteria	Bifidobacteriales	Bifidobacteriaceae	Bifidobacterium	Bifidobacterium bifidum	ModelSEED	Obligate anaerobe	Saccharolytic, fermentative	Positive	Probiotic	Eugen Bauer	2014-08-03	Seed702459_6_124632	ModelSEED		Bifidobacterium bifidum PRL2010 (702459.3)	702459	649633015	2214656	505	1075	851
Bifidobacterium bifidum S17	Seed883062_8_124632	Bifidobacterium_bifidum_S17	Bacteria	Actinobacteria	Actinobacteria	Bifidobacteriales	Bifidobacteriaceae	Bifidobacterium	Bifidobacterium bifidum	ModelSEED	Obligate anaerobe	Saccharolytic, fermentative	Positive	Probiotic	Eugen Bauer	2014-08-03	Seed883062_8_124632	ModelSEED		Bifidobacterium bifidum S17 (883062.5)	883062	649633016	2186882	499	1018	828
Bifidobacterium breve HPH0326	Seed6666666_58908_128522	Bifidobacterium_breve_HPH0326	Bacteria	Actinobacteria	Actinobacteria	Bifidobacteriales	Bifidobacteriaceae	Bifidobacterium	Bifidobacterium breve	ModelSEED	Obligate anaerobe	Saccharolytic, fermentative	Positive	Probiotic	Eugen Bauer	2014-09-03	Seed6666666_58908_128522	ModelSEED		Bifidobacterium breve HPH0326 (1203540.3)	1203540	2541047014	2502557	549	1046	808
Bifidobacterium breve UCC2003 (NCIMB8807)	Seed326426_7_124632	Bifidobacterium_breve_UCC2003_NCIMB8807	Bacteria	Actinobacteria	Actinobacteria	Bifidobacteriales	Bifidobacteriaceae	Bifidobacterium	Bifidobacterium breve	ModelSEED	Obligate anaerobe	Saccharolytic, fermentative	Positive	Probiotic	Eugen Bauer	2014-08-03	Seed326426_7_124632	ModelSEED		Bifidobacterium breve UCC2003 (326426.4)	326426	651053006	2422684	548	1096	844
Bifidobacterium coryneforme DSM 20216	kb_g_244860_model_gf	Bifidobacterium_coryneforme_DSM_20216	Bacteria	Actinobacteria	Actinobacteria	Bifidobacteriales	Bifidobacteriaceae	Bifidobacterium	Bifidobacterium coryneforme	KBase	Obligate anaerobe	Saccharolytic, fermentative	Positive	Probiotic	chenry	2016-04-15	kb_g_244860_model_gf	Kbase	kb|g.244860		1437599	2597490194	1755151	467	1053	854
Bifidobacterium kashiwanohense DSM 21854	kb_g_239945_model_gf	Bifidobacterium_kashiwanohense_DSM_21854	Bacteria	Actinobacteria	Actinobacteria	Bifidobacteriales	Bifidobacteriaceae	Bifidobacterium	Bifidobacterium kashiwanohense	KBase	Obligate anaerobe	Saccharolytic, fermentative	Positive	Probiotic	chenry	2016-04-15	kb_g_239945_model_gf	Kbase	kb|g.239945		1150460	2597490256	2307960	559	1118	897
Bifidobacterium longum DJO10A	Seed6666666_58915_128522	Bifidobacterium_longum_DJO10A	Bacteria	Actinobacteria	Actinobacteria	Bifidobacteriales	Bifidobacteriaceae	Bifidobacterium	Bifidobacterium longum	ModelSEED	Obligate anaerobe	Saccharolytic, fermentative	Positive	Probiotic	Eugen Bauer	2014-09-03	Seed6666666_58915_128522	ModelSEED		Bifidobacterium longum DJO10A (Prj:321) (205913.11)	205913	NA	2375792	527	1048	840
Bifidobacterium longum E18	Seed1322347_3_124632	Bifidobacterium_longum_E18	Bacteria	Actinobacteria	Actinobacteria	Bifidobacteriales	Bifidobacteriaceae	Bifidobacterium	Bifidobacterium longum	ModelSEED	Obligate anaerobe	Saccharolytic, fermentative	Positive	Probiotic	Eugen Bauer	2014-08-03	Seed1322347_3_124632	ModelSEED		Bifidobacterium longum subsp. infantis 157F (565040.3)	1322347	2528768018	2372966	519	1036	861
Bifidobacterium longum infantis 157F-NC	Seed565040_3_30032	Bifidobacterium_longum_infantis_157F_NC	Bacteria	Actinobacteria	Actinobacteria	Bifidobacteriales	Bifidobacteriaceae	Bifidobacterium	Bifidobacterium longum	ModelSEED	Obligate anaerobe	Saccharolytic, fermentative	Positive	Probiotic	Ines Thiele	2012-06-25	Seed565040_3_30032	ModelSEED		Bifidobacterium longum subsp. infantis ATCC 15697 = JCM 1222 (391904.8)	565040	649633017	2408831	567	893	734
Bifidobacterium longum infantis ATCC 15697	Seed391904_5_30032	Bifidobacterium_longum_infantis_ATCC_15697	Bacteria	Actinobacteria	Actinobacteria	Bifidobacteriales	Bifidobacteriaceae	Bifidobacterium	Bifidobacterium longum	ModelSEED	Obligate anaerobe	Saccharolytic, fermentative	Positive	Probiotic	Ines Thiele	2012-06-29	Seed391904_5_30032	ModelSEED			1682	NA	2832748	587	969	758
Bifidobacterium longum longum ATCC 55813	Seed548480_3_30032	Bifidobacterium_longum_longum_ATCC_55813	Bacteria	Actinobacteria	Actinobacteria	Bifidobacteriales	Bifidobacteriaceae	Bifidobacterium	Bifidobacterium longum	ModelSEED	Obligate anaerobe	Saccharolytic, fermentative	Positive	Probiotic	Eugen Bauer	2014-08-03	Seed548480_3_30032	ModelSEED		Bifidobacterium longum subsp. infantis ATCC 55813 (548480.3)	548480	643886140	2372858	578	880	723
Bifidobacterium longum longum BBMN68	Seed890402_8_124632	Bifidobacterium_longum_longum_BBMN68	Bacteria	Actinobacteria	Actinobacteria	Bifidobacteriales	Bifidobacteriaceae	Bifidobacterium	Bifidobacterium longum	ModelSEED	Obligate anaerobe	Saccharolytic, fermentative	Positive	Probiotic	Ines Thiele	2012-04-20	Seed890402_8_124632	ModelSEED		Bifidobacterium longum subsp. longum BBMN68 (890402.3)	890402	649633018	2265943	533	1066	859
Bifidobacterium longum longum CCUG 52486	Seed537937_5_30032	Bifidobacterium_longum_longum_CCUG_52486	Bacteria	Actinobacteria	Actinobacteria	Bifidobacteriales	Bifidobacteriaceae	Bifidobacterium	Bifidobacterium longum	ModelSEED	Obligate anaerobe	Saccharolytic, fermentative	Positive	Probiotic	Eugen Bauer	2014-08-03	Seed537937_5_30032	ModelSEED		Bifidobacterium longum subsp. infantis CCUG 52486 (537937.5)	537937	643886216	2453376	566	886	733
Bifidobacterium longum longum JCM 1217	Seed565042_11_124632	Bifidobacterium_longum_longum_JCM_1217	Bacteria	Actinobacteria	Actinobacteria	Bifidobacteriales	Bifidobacteriaceae	Bifidobacterium	Bifidobacterium longum	ModelSEED	Obligate anaerobe	Saccharolytic, fermentative	Positive	Probiotic	Eugen Bauer	2014-08-03	Seed565042_11_124632	ModelSEED		Bifidobacterium longum subsp. longum JCM 1217 (565042.3)	216816	649633019	2385164	517	1051	845
Bifidobacterium longum longum JDM301	Seed759350_9_124632	Bifidobacterium_longum_longum_JDM301	Bacteria	Actinobacteria	Actinobacteria	Bifidobacteriales	Bifidobacteriaceae	Bifidobacterium	Bifidobacterium longum	ModelSEED	Obligate anaerobe	Saccharolytic, fermentative	Positive	Probiotic	Ines Thiele	2012-06-25	Seed759350_9_124632	ModelSEED		Bifidobacterium longum subsp. longum JDM301 (759350.3)	759350	646564512	2477838	547	1050	850
Bifidobacterium longum NCC2705	Seed206672_9_30032	Bifidobacterium_longum_NCC2705	Bacteria	Actinobacteria	Actinobacteria	Bifidobacteriales	Bifidobacteriaceae	Bifidobacterium	Bifidobacterium longum	ModelSEED	Obligate anaerobe	Saccharolytic, fermentative	Positive	Probiotic	Ines Thiele	2012-06-29	Seed206672_9_30032	ModelSEED		Bifidobacterium longum NCC2705 (206672.9)	206672	637000031	2260266	560	874	731
Bifidobacterium pseudolongum subsp. Pseudolongum DSM 20099	kb_g_239965_model_gf	Bifidobacterium_pseudolongum_subsp_Pseudolongum_DSM_20099	Bacteria	Actinobacteria	Actinobacteria	Bifidobacteriales	Bifidobacteriaceae	Bifidobacterium	Bifidobacterium pseudolongum	KBase	Obligate anaerobe	Saccharolytic, fermentative	Positive	Probiotic	chenry	2016-04-15	kb_g_239965_model_gf	Kbase	kb|g.239965		1437595	NA	1898684	470	1086	874
Bifidobacterium ruminantium DSM 6489	kb_g_239970_model_gf	Bifidobacterium_ruminantium_DSM_6489	Bacteria	Actinobacteria	Actinobacteria	Bifidobacteriales	Bifidobacteriaceae	Bifidobacterium	Bifidobacterium ruminantium	KBase	Obligate anaerobe	Saccharolytic, fermentative	Positive	Probiotic	chenry	2016-04-15	kb_g_239970_model_gf	Kbase	kb|g.239970		1410647	NA	2249807	527	1088	887
Bifidobacterium stercoris ATCC 43183	kb_g_239977_model_gf	Bifidobacterium_stercoris_ATCC_43183	Bacteria	Actinobacteria	Actinobacteria	Bifidobacteriales	Bifidobacteriaceae	Bifidobacterium	Bifidobacterium stercoris	KBase	Obligate anaerobe	Saccharolytic, fermentative	Positive	Probiotic	chenry	2016-04-15	kb_g_239977_model_gf	Kbase	kb|g.239977		46506	2597490242	2304613	525	1045	860
Bifidobacterium thermacidophilum subsp. thermacidophilum DSM 15837	kb_g_239981_model_gf	Bifidobacterium_thermacidophilum_subsp_thermacidophilum_DSM_15837	Bacteria	Actinobacteria	Actinobacteria	Bifidobacteriales	Bifidobacteriaceae	Bifidobacterium	Bifidobacterium thermacidophilum	KBase	Obligate anaerobe	Saccharolytic, fermentative	Positive	Probiotic	chenry	2016-04-15	kb_g_239981_model_gf	Kbase	kb|g.239981		1121111	2600254984	2233072	529	1104	886
Bifidobacterium thermophilum RBL67	kb_g_31452_model_gf	Bifidobacterium_thermophilum_RBL67	Bacteria	Actinobacteria	Actinobacteria	Bifidobacteriales	Bifidobacteriaceae	Bifidobacterium	Bifidobacterium thermophilum	KBase	Obligate anaerobe	Saccharolytic, fermentative	Positive	Probiotic	chenry	2016-04-15	kb_g_31452_model_gf	Kbase	kb|g.31452	Bifidobacterium thermophilum RBL67 (1254439.12)	1254439	2545824622	2291643	583	1148	906
Clostridium butyricum DSM 10702	C_butyricum_DSM_10702	Clostridium_butyricum_DSM_10702	Bacteria	Firmicutes	Clostridia	Clostridiales	Clostridiaceae	Clostridium	Clostridium butyricum	KBase	Obligate anaerobe	Saccharolytic, fermentative	Positive	Probiotic	chenry	2014-09-10	C_butyricum_DSM_10702	Kbase	kb|g.31994	Clostridium butyricum DSM 10702 (1316931.3)	1316931	2554235109	4596811	1022	1406	982
Clostridium butyricum E4 str. BoNT E BL5262	Seed632245	Clostridium_butyricum_E4_str_BoNT_E_BL5262	Bacteria	Firmicutes	Clostridia	Clostridiales	Clostridiaceae	Clostridium	Clostridium butyricum	KBase	Obligate anaerobe	Saccharolytic, fermentative	Positive	Probiotic	chenry	2014-09-09	Seed632245	Kbase	kb|g.2662	Clostridium butyricum E4 str. BoNT E BL5262 (632245.3)	632245	645058703	4758422	937	1379	992
Oxalobacter formigenes HOxBLS	Seed556268_6_30032	Oxalobacter_formigenes_HOxBLS	Bacteria	Proteobacteria	Betaproteobacteria	Burkholderiales	Oxalobacteraceae	Oxalobacter	Oxalobacter formigenes	ModelSEED	Obligate anaerobe	Asaccharolytic, uses oxalate as sole energy source	Negative	Probiotic	Ines Thiele	2012-06-25	Seed556268_6_30032	ModelSEED		Oxalobacter formigenes HOxBLS (556268.6)	556268	646206250	2509362	564	909	777
Oxalobacter formigenes OXCC13	Seed556269_4_30032	Oxalobacter_formigenes_OXCC13	Bacteria	Proteobacteria	Betaproteobacteria	Burkholderiales	Oxalobacteraceae	Oxalobacter	Oxalobacter formigenes	ModelSEED	Obligate anaerobe	Asaccharolytic, uses oxalate as sole energy source	Negative	Probiotic	Ines Thiele	2012-06-25	Seed556269_4_30032	ModelSEED		Oxalobacter formigenes OXCC13 (556269.4)	556269	646206265	2436766	582	939	796
Butyricicoccus pullicaecorum 1.2	kb_g_31101_model_gf	Butyricicoccus_pullicaecorum_1_2	Bacteria	Firmicutes	Clostridia	Clostridiales	Clostridiaceae	Butyricicoccus	Butyricicoccus pullicaecorum	KBase	Facultative anaerobe	Saccharolytic, respiratory or fermentative	Positive	Probiotic potential	Laura Kutt	2016-04-18	kb_g_31101_model_gf	Kbase	kb|g.31101	Butyricicoccus pullicaecorum 1.2 (1203606.4)	1203606	2537561731	3299517	746	1241	973
Porphyromonas asaccharolytica DSM 20707	kb_g_3543_model_gf	Porphyromonas_asaccharolytica_DSM_20707	Bacteria	Bacteroidetes	Bacteroidia	Bacteroidales	Porphyromonadaceae	Porphyromonas	Porphyromonas asaccharolytica	KBase	Obligate anaerobe	Asaccharolytic	Negative	Putative Pathogen	chenry	2016-04-15	kb_g_3543_model_gf	Kbase	kb|g.3543	Porphyromonas asaccharolytica DSM 20707 (879243.3)	879243	2504756018	2186370	478	939	802
Arthrobacter castelli DSM 16402	kb_g_207043_model_gf	Arthrobacter_castelli_DSM_16402	Bacteria	Actinobacteria	Actinobacteria	Actinomycetales	Actinomycetaceae	Arthrobacter	Arthrobacter castelli	KBase	Aerobe	Asaccharolytic, nonfermentative	Positive	Uncharacterized	chenry	2016-04-15	kb_g_207043_model_gf	Kbase	kb|g.207043		1121019	NA	4582606	1019	1428	1111
Blastococcus massiliensis AP3	kb_g_208017_model_gf	Blastococcus_massiliensis_AP3	Bacteria	Actinobacteria	Actinobacteria	Actinomycetales	Geodermatophilaceae	Blastococcus	Blastococcus massiliensis	KBase	Aerobe	Uncharacterized	Positive	Uncharacterized	chenry	2016-04-15	kb_g_208017_model_gf	Kbase	kb|g.208017		1211815	2600255077	3864252	805	1320	1049
Enterobacteriaceae bacterium 9_2_54FAA	Seed469613_3_30032	Enterobacteriaceae_bacterium_9_2_54FAA	Bacteria	Proteobacteria	Gammaproteobacteria	Enterobacteriales	Enterobacteriaceae	unclassified Enterobacteriaceae	unclassified Enterobacteriaceae	ModelSEED	Aerobe	Uncharacterized	Uncharacterized	Uncharacterized	Ines Thiele	2012-06-29	Seed469613_3_30032	ModelSEED		Enterobacteriaceae bacterium 9_2_54FAA (469613.3)	469613	2562617162	4497073	1243	1646	1116
Burkholderiales bacterium 1_1_47	Seed469610_4_30032	Burkholderiales_bacterium_1_1_47	Bacteria	Proteobacteria	Betaproteobacteria	Burkholderiales	unclassified Burkholderiales	unclassified Burkholderiales	unclassified Burkholderiales	ModelSEED	Nanaerobe	Uncharacterized	Uncharacterized	Uncharacterized	Ines Thiele	2012-06-29	Seed469610_4_30032	ModelSEED		Burkholderiales bacterium 1_1_47 (469610.4)	469610	648861006	2655653	617	950	797
Clostridiales sp. 1_7_47FAA	Seed457421_5_30032	Clostridiales_sp_1_7_47FAA	Bacteria	Firmicutes	Clostridia	Clostridiales	unclassified Clostridiales	unclassified Clostridiales	unclassified Clostridiales	ModelSEED	Obligate anaerobe	Uncharacterized	Uncharacterized	Uncharacterized	Ines Thiele	2012-08-06	Seed457421_5_30032	ModelSEED		Clostridiales bacterium 1_7_47FAA (457421.5)	457421	643886007	6514450	1373	1180	920
Clostridium sp. 7_2_43FAA	Seed457396_3_30032	Clostridium_sp_7_2_43FAA	Bacteria	Firmicutes	Clostridia	Clostridiales	Clostridiaceae	Clostridium	unclassified Clostridium	ModelSEED	Obligate anaerobe	Uncharacterized	Uncharacterized	Uncharacterized	Ines Thiele	2012-08-06	Seed457396_3_30032	ModelSEED		Clostridium sp. 7_2_43FAA (457396.3)	411486	2562617079	3836694	723	986	839
Clostridium sp. L2-50	Seed411489_7_30032	Clostridium_sp_L2_50	Bacteria	Firmicutes	Clostridia	Clostridiales	Clostridiaceae	Clostridium	unclassified Clostridium	ModelSEED	Obligate anaerobe	Uncharacterized	Uncharacterized	Uncharacterized	Ines Thiele	2012-04-20	Seed411489_7_30032	ModelSEED		Clostridium sp. L2-50 (411489.7)	457396	646206260	3835902	835	1154	893
Clostridium sp M62/1	Seed411486_3_30032	Clostridium_sp_M62_1	Bacteria	Firmicutes	Clostridia	Clostridiales	Clostridiaceae	Clostridium	unclassified Clostridium	ModelSEED	Obligate anaerobe	Uncharacterized	Uncharacterized	Uncharacterized	Ines Thiele	2012-08-06	Seed411486_3_30032	ModelSEED		Clostridium sp. M62/1 (411486.3)	411489	641380448	2954116	597	871	772
Clostridium sp. SY8519	Seed1042156_7_124632	Clostridium_sp_SY8519	Bacteria	Firmicutes	Clostridia	Clostridiales	Clostridiaceae	Clostridium	unclassified Clostridium	ModelSEED	Obligate anaerobe	Uncharacterized	Uncharacterized	Uncharacterized	Eugen Bauer	2014-08-03	Seed1042156_7_124632	ModelSEED		Clostridium sp. SY8519 (1042156.4)	1042156	650716027	2835737	682	1098	910
Erysipelotrichaceae bacterium 5_2_54FAA	Seed552396_3_30032	Erysipelotrichaceae_bacterium_5_2_54FAA	Bacteria	Firmicutes	Erysipelotrichia	Erysipelotrichales	Erysipelotrichaceae	unclassified Erysipelotrichaceae	unclassified Erysipelotrichaceae	ModelSEED	Obligate anaerobe	Uncharacterized	Uncharacterized	Uncharacterized	Ines Thiele	2012-06-29	Seed552396_3_30032	ModelSEED		Erysipelotrichaceae bacterium 5_2_54FAA (552396.3)	552396	2562617161	3137098	645	944	798
Erysipelotrichaceae bacterium sp. 3_1_53	Seed658659_3_30032	Erysipelotrichaceae_bacterium_sp_3_1_53	Bacteria	Firmicutes	Erysipelotrichia	Erysipelotrichales	Erysipelotrichaceae	unclassified Erysipelotrichaceae	unclassified Erysipelotrichaceae	ModelSEED	Obligate anaerobe	Uncharacterized	Uncharacterized	Uncharacterized	Ines Thiele	2012-06-29	Seed658659_3_30032	ModelSEED		Erysipelotrichaceae bacterium 3_1_53 (658659.3)	658659	649989945	4458363	1069	1035	868
Lachnospiraceae bacterium sp. 5_1_63FAA	Seed658089_3_30032	Lachnospiraceae_bacterium_sp_5_1_63FAA	Bacteria	Firmicutes	Clostridia	Clostridiales	Lachnospiraceae	unclassified Lachnospiraceae	unclassified Lachnospiraceae	ModelSEED	Obligate anaerobe	Uncharacterized	Uncharacterized	Uncharacterized	Ines Thiele	2012-06-29	Seed658089_3_30032	ModelSEED		Lachnospiraceae bacterium 5_1_63FAA (658089.3)	658089	649989957	3029557	920	1078	931
Lachnospiraceae bacterium sp. 8_1_57FAA	Seed665951_3_30032	Lachnospiraceae_bacterium_sp_8_1_57FAA	Bacteria	Firmicutes	Clostridia	Clostridiales	Lachnospiraceae	unclassified Lachnospiraceae	unclassified Lachnospiraceae	ModelSEED	Obligate anaerobe	Uncharacterized	Uncharacterized	Uncharacterized	Ines Thiele	2012-06-29	Seed665951_3_30032	ModelSEED		Lachnospiraceae bacterium 8_1_57FAA (665951.3)	665951	649989958	2909170	629	945	790
Ruminococcaceae bacterium D16	Seed552398_3_30032	Ruminococcaceae_bacterium_D16	Bacteria	Firmicutes	Clostridia	Clostridiales	Ruminococcaceae	unclassified Ruminococcaceae	unclassified Ruminococcaceae	ModelSEED	Obligate anaerobe	Uncharacterized	Uncharacterized	Uncharacterized	Ines Thiele	2012-06-29	Seed552398_3_30032	ModelSEED		Ruminococcaceae bacterium D16 (552398.3)	552398	2562617183	3197155	690	963	860
Acinetobacter calcoaceticus PHEA-2	kb_g_3519_model_gf	Acinetobacter_calcoaceticus_PHEA_2	Bacteria	Proteobacteria	Gammaproteobacteria	Pseudomonadales	Moraxellaceae	Acinetobacter	Acinetobacter calcoaceticus	KBase	Aerobe	Respiratory	Negative		Laura Kutt	2016-04-18	kb_g_3519_model_gf	Kbase	kb|g.3519	Acinetobacter calcoaceticus PHEA-2 (871585.3)	871585	650377903	3862530	1026	1561	1165
Acinetobacter haemolyticus NIPH 261	kb_g_31235_model_gf	Acinetobacter_haemolyticus_NIPH_261	Bacteria	Proteobacteria	Gammaproteobacteria	Pseudomonadales	Moraxellaceae	Acinetobacter	Acinetobacter haemolyticus	KBase	Aerobe	Respiratory	Negative		Laura Kutt	2016-04-18	kb_g_31235_model_gf	Kbase	kb|g.31235	Acinetobacter haemolyticus NIPH 261 (1217986.3)	1217986	2537561834	3517917	876	1367	1073
Acinetobacter johnsonii SH046	kb_g_2448_model_gf	Acinetobacter_johnsonii_SH046	Bacteria	Proteobacteria	Gammaproteobacteria	Pseudomonadales	Moraxellaceae	Acinetobacter	Acinetobacter johnsonii	KBase	Aerobe	Asaccharolytic	Negative		Laura Kutt	2016-04-18	kb_g_2448_model_gf	Kbase	kb|g.2448	Acinetobacter johnsonii SH046 (575586.4)	575586	646206268	3690010	863	1430	1068
Acinetobacter lwoffii WJ10621	kb_g_23426_model_gf	Acinetobacter_lwoffii_WJ10621	Bacteria	Proteobacteria	Gammaproteobacteria	Pseudomonadales	Moraxellaceae	Acinetobacter	Acinetobacter lwoffii	KBase	Aerobe	Respiratory	Negative		Laura Kutt	2016-04-18	kb_g_23426_model_gf	Kbase	kb|g.23426	Acinetobacter lwoffii WJ10621 (1046625.3)	1046625	2547132098	3180031	798	1354	1024
Acinetobacter pittii ANC 4052	kb_g_31207_model_gf	Acinetobacter_pittii_ANC_4052	Bacteria	Proteobacteria	Gammaproteobacteria	Pseudomonadales	Moraxellaceae	Acinetobacter	Acinetobacter pittii	KBase	Aerobe	Asaccharolytic	Negative		Laura Kutt	2016-04-18	kb_g_31207_model_gf	Kbase	kb|g.31207	Acinetobacter pittii ANC 4052 (1217689.3)	1217689	2531839647	3953097	1021	1563	1147
Acinetobacter radioresistens NIPH 2130	kb_g_31202_model_gf	Acinetobacter_radioresistens_NIPH_2130	Bacteria	Proteobacteria	Gammaproteobacteria	Pseudomonadales	Moraxellaceae	Acinetobacter	Acinetobacter radioresistens	KBase	Aerobe	Asaccharolytic	Negative		Laura Kutt	2016-04-18	kb_g_31202_model_gf	Kbase	kb|g.31202	Acinetobacter radioresistens NIPH 2130 (1217674.3)	1217674	2529293102	3158774	856	1403	1073
Aggregatibacter aphrophilus NJ8700	kb_g_2675_model_gf	Aggregatibacter_aphrophilus_NJ8700	Bacteria	Proteobacteria	Gammaproteobacteria	Pasteurellales	Pasteurellaceae	Aggregatibacter	Aggregatibacter aphrophilus	KBase	Aerobe	Respiratory	Negative		Laura Kutt	2016-04-19	kb_g_2675_model_gf	Kbase	kb|g.2675	Aggregatibacter aphrophilus NJ8700 (634176.4)	634176	644736324	2313035	732	1283	999
Alcaligenes faecalis subsp. faecalis NBRC 13111	kb_g_239717_model_gf	Alcaligenes_faecalis_subsp_faecalis_NBRC_13111	Bacteria	Proteobacteria	Betaproteobacteria	Burkholderiales	Alcaligenaceae	Alcaligenes	Alcaligenes faecalis	KBase	Aerobe	Respiratory	Negative		Laura Kutt	2016-04-18	kb_g_239717_model_gf	Kbase	kb|g.239717		1218102	2600255060	4033686	989	1518	1129
Alcaligenes faecalis subsp. faecalis NCIB 8687	kb_g_24921_model_gf	Alcaligenes_faecalis_subsp_faecalis_NCIB_8687	Bacteria	Proteobacteria	Betaproteobacteria	Burkholderiales	Alcaligenaceae	Alcaligenes	Alcaligenes faecalis	KBase	Aerobe	Respiratory	Negative		Laura Kutt	2016-05-30	kb_g_24921_model_gf	Kbase	kb|g.24921	Alcaligenes faecalis subsp. faecalis NCIB 8687 (1156918.4)	1156918	2537562045	3899625	1049	1448	1100
Aneurinibacillus aneurinilyticus ATCC 12856	kb_g_216026_model_gf	Aneurinibacillus_aneurinilyticus_ATCC_12856	Bacteria	Firmicutes	Bacilli	Bacillales	Paenibacillaceae	Aneurinibacillus	Aneurinibacillus aneurinilyticus	KBase	Aerobe	Saccharolytic	Positive		Laura Kutt	2016-04-18	kb_g_216026_model_gf	Kbase	kb|g.216026		649747	2563366762	5302959	1076	1507	1144
Bacillus atrophaeus ATCC 49822-1	kb_g_3133_model_gf	Bacillus_atrophaeus_ATCC_49822_1	Bacteria	Firmicutes	Bacilli	Bacillales	Bacillaceae	Bacillus	Bacillus atrophaeus	KBase	Aerobe	Respiration or fermentation of carbohydrates and central metabolism intermediates	Positive		Laura Kutt	2016-04-17	kb_g_3133_model_gf	Kbase	kb|g.3133	Bacillus atrophaeus ATCC 49822-1 (743710.3)	743710	2547132231	4126426	1143	1658	1177
Bacillus endophyticus 2102	kb_g_25385_model_gf	Bacillus_endophyticus_2102	Bacteria	Firmicutes	Bacilli	Bacillales	Bacillaceae	Bacillus	Bacillus endophyticus	KBase	Aerobe	Respiration or fermentation of carbohydrates and central metabolism intermediates	Positive		Laura Kutt	2016-04-17	kb_g_25385_model_gf	Kbase	kb|g.25385	Bacillus endophyticus 2102 (1196029.3)	1196029	2551306099	5107189	1440	1727	1226
Bacillus flexus 27Col1.1E	kb_g_209156_model_gf	Bacillus_flexus_27Col1_1E	Bacteria	Firmicutes	Bacilli	Bacillales	Bacillaceae	Bacillus	Bacillus flexus	KBase	Aerobe	Respiration or fermentation of carbohydrates and central metabolism intermediates	Positive		Laura Kutt	2016-04-17	kb_g_209156_model_gf	Kbase	kb|g.209156		1292043	2522125133	5460379	1305	1701	1217
Bacillus fordii DSM 16014	kb_g_29556_model_gf	Bacillus_fordii_DSM_16014	Bacteria	Firmicutes	Bacilli	Bacillales	Bacillaceae	Bacillus	Bacillus fordii	KBase	Aerobe	Respiration or fermentation of carbohydrates and central metabolism intermediates	Positive		Laura Kutt	2016-04-17	kb_g_29556_model_gf	Kbase	kb|g.29556	Bacillus fordii DSM 16014 (1121090.3)	1121090	NA	4506100	1163	1500	1122
Bacillus halodurans C-125	kb_g_598_model_gf	Bacillus_halodurans_C_125	Bacteria	Firmicutes	Bacilli	Bacillales	Bacillaceae	Bacillus	Bacillus halodurans	KBase	Aerobe	Respiration or fermentation of carbohydrates and central metabolism intermediates	Positive		Laura Kutt	2016-04-17	kb_g_598_model_gf	Kbase	kb|g.598	Bacillus halodurans C-125 (272558.1)	272558	637000020	4202352	1050	1515	1119
Bacillus infantis NRRL B-14911	kb_g_210869_model_gf	Bacillus_infantis_NRRL_B_14911	Bacteria	Firmicutes	Bacilli	Bacillales	Bacillaceae	Bacillus	Bacillus infantis	KBase	Aerobe	Respiration or fermentation of carbohydrates and central metabolism intermediates	Positive		Laura Kutt	2016-04-17	kb_g_210869_model_gf	Kbase	kb|g.210869		1367477	2554235446	4884713	1083	1613	1172
Bacillus mojavensis RO-H-1 = KCTC3706	kb_g_206745_model_gf	Bacillus_mojavensis_RO_H_1	Bacteria	Firmicutes	Bacilli	Bacillales	Bacillaceae	Bacillus	Bacillus mojavensis	KBase	Aerobe	Respiration or fermentation of carbohydrates and central metabolism intermediates	Positive		Laura Kutt	2016-04-17	kb_g_206745_model_gf	Kbase	kb|g.206745	Bacillus mojavensis RO-H-1 (1051501.3)	1051501	NA	3934891	1169	1723	1210
Bacillus pseudofirmus OF4	kb_g_1270_model_gf	Bacillus_pseudofirmus_OF4	Bacteria	Firmicutes	Bacilli	Bacillales	Bacillaceae	Bacillus	Bacillus pseudofirmus	KBase	Aerobe	Respiration or fermentation of carbohydrates and central metabolism intermediates	Positive		Laura Kutt	2016-04-17	kb_g_1270_model_gf	Kbase	kb|g.1270	Bacillus pseudofirmus OF4 (398511.4)	398511	646311908	4249248	1019	1486	1114
Bacillus pumilus ATCC 7061	kb_g_2139_model_gf	Bacillus_pumilus_ATCC_7061	Bacteria	Firmicutes	Bacilli	Bacillales	Bacillaceae	Bacillus	Bacillus pumilus	KBase	Aerobe	Respiration or fermentation of carbohydrates and central metabolism intermediates	Positive		Laura Kutt	2016-04-17	kb_g_2139_model_gf	Kbase	kb|g.2139	Bacillus pumilus ATCC 7061 (536229.4)	536229	642791616	3833998	1041	1543	1117
Bacillus vallismortis DV1-F-3	kb_g_23549_model_gf	Bacillus_vallismortis_DV1_F_3	Bacteria	Firmicutes	Bacilli	Bacillales	Bacillaceae	Bacillus	Bacillus vallismortis	KBase	Aerobe	Respiration or fermentation of carbohydrates and central metabolism intermediates	Positive		Laura Kutt	2016-04-17	kb_g_23549_model_gf	Kbase	kb|g.23549	Bacillus vallismortis DV1-F-3 (1051502.3)	1051502	2547132131	3871829	1049	1632	1162
Bacteroides ureolyticus DSM 20703	kb_g_29563_model_gf	Bacteroides_ureolyticus_DSM_20703	Bacteria	Proteobacteria	Epsilonproteobacteria	Campylobacterales	Campylobacteraceae	Campylobacter	Bacteroides ureolyticus	KBase	Aerobe	Non-fermentative, respiratory	Negative		Laura Kutt	2016-04-18	kb_g_29563_model_gf	Kbase	kb|g.29563	Bacteroides ureolyticus DSM 20703 (1121102.3)	1121102	NA	1740135	525	933	789
Bordetella hinzii OH87 BAL007II	kb_g_240068_model_gf	Bordetella_hinzii_OH87_BAL007II	Bacteria	Proteobacteria	Betaproteobacteria	Burkholderiales	Bradyrhizobiaceae	Bordetella	Bordetella hinzii	KBase	Aerobe	Respiratory	Negative		Laura Kutt	2016-04-18	kb_g_240068_model_gf	Kbase	kb|g.240068		1331262	NA	4885897	1236	1539	1159
Brevibacillus agri 5-2	kb_g_240096_model_gf	Brevibacillus_agri_5_2	Bacteria	Firmicutes	Bacilli	Bacillales	Paenibacillaceae	Brevibacillus	Brevibacillus agri	KBase	Aerobe	Saccharolytic	Variable		Laura Kutt	2016-04-18	kb_g_240096_model_gf	Kbase	kb|g.240096		1444307	2576861008	5513716	1208	1613	1180
Brevibacillus agri BAB-2500	kb_g_25856_model_gf	Brevibacillus_agri_BAB_2500	Bacteria	Firmicutes	Bacilli	Bacillales	Paenibacillaceae	Brevibacillus	Brevibacillus agri	KBase	Aerobe	Saccharolytic	Variable		Laura Kutt	2016-05-29	kb_g_25856_model_gf	Kbase	kb|g.25856	Brevibacillus agri BAB-2500 (1246477.3)	1246477	2524023183	5386487	1257	1577	1154
Brevibacillus borstelensis AK1	kb_g_31926_model_gf	Brevibacillus_borstelensis_AK1	Bacteria	Firmicutes	Bacilli	Bacillales	Paenibacillaceae	Brevibacillus	Brevibacillus borstelensis	KBase	Aerobe	Saccharolytic	Variable		Laura Kutt	2016-04-18	kb_g_31926_model_gf	Kbase	kb|g.31926	Brevibacillus borstelensis AK1 (1300222.3)	1300222	2545824688	5155092	1194	1538	1141
Brevibacillus brevis NBRC 100599	kb_g_1051_model_gf	Brevibacillus_brevis_NBRC_100599	Bacteria	Firmicutes	Bacilli	Bacillales	Paenibacillaceae	Brevibacillus	Brevibacillus brevis	KBase	Aerobe	Saccharolytic	Variable		Laura Kutt	2016-04-18	kb_g_1051_model_gf	Kbase	kb|g.1051	Brevibacillus brevis NBRC 100599 (358681.3)	358681	643692011	6296436	1211	1593	1163
Brevundimonas bacteroides DSM 4726	kb_g_240103_model_gf	Brevundimonas_bacteroides_DSM_4726	Bacteria	Proteobacteria	Alphaproteobacteria	Caulobacterales	Caulobacteraceae	Brevundimonas	Brevundimonas bacteroides	KBase	Aerobe	Respiratory	Negative		Laura Kutt	2016-04-18	kb_g_240103_model_gf	Kbase	kb|g.240103		1121124	NA	3220475	679	1274	1012
Campylobacter gracilis RM3268	kb_g_2260_model_gf	Campylobacter_gracilis_RM3268	Bacteria	Proteobacteria	Epsilonproteobacteria	Campylobacterales	Campylobacteraceae	Campylobacter	Campylobacter gracilis	KBase	Aerobe	Respiratory	Negative		Laura Kutt	2016-04-18	kb_g_2260_model_gf	Kbase	kb|g.2260	Campylobacter gracilis RM3268 (553220.3)	553220	645951857	2255573	534	955	807
Campylobacter showae CSUNSWCD	kb_g_25852_model_gf	Campylobacter_showae_CSUNSWCD	Bacteria	Proteobacteria	Epsilonproteobacteria	Campylobacterales	Campylobacteraceae	Campylobacter	Campylobacter showae	KBase	Aerobe	Respiratory	Negative		Laura Kutt	2016-04-18	kb_g_25852_model_gf	Kbase	kb|g.25852	Campylobacter showae CSUNSWCD (1244083.3)	1244083	2534681746	2125173	556	1005	836
Candidatus Nitrososphaera gargensis Ga9.2	kb_g_238840_model_gf	Candidatus_Nitrososphaera_gargensis_Ga9_2	Archaea	Thaumarchaeota	Nitrososphaeria	Nitrososphaerales	Nitrososphaeraceae	Nitrososphaera	Candidatus Nitrososphaera gargensis	KBase	Aerobe	Oxidation of ammonia, inorganic carbon	Uncharacterized		Laura Kutt	2016-04-19	kb_g_238840_model_gf	Kbase	kb|g.238840		1237085	NA	2833868	434	1029	883
Cedecea davisae DSM 4568	kb_g_32230_model_gf	Cedecea_davisae_DSM_4568	Bacteria	Proteobacteria	Gammaproteobacteria	Enterobacteriales	Enterobacteriaceae	Cedecea	Cedecea davisae	KBase	Aerobe	Respiratory	Negative		Laura Kutt	2016-04-18	kb_g_32230_model_gf	Kbase	kb|g.32230	Cedecea davisae DSM 4568 (566551.4)	566551	2541046972	4853881	1228	1686	1209
Geobacillus vulcani PSS1	kb_g_241237_model_gf	Geobacillus_vulcani_PSS1	Bacteria	Firmicutes	Bacilli	Bacillales	Bacillaceae	Bacillus	Geobacillus vulcani	KBase	Aerobe	Saccharolytic, non-fermentative	Positive		Laura Kutt	2016-04-17	kb_g_241237_model_gf	Kbase	kb|g.241237		1382315	2574179705	3389115	976	1572	1133
Haemophilus parainfluenzae T3T1	kb_g_3441_model_gf	Haemophilus_parainfluenzae_T3T1	Bacteria	Proteobacteria	Gammaproteobacteria	Pasteurellales	Pasteurellaceae	Haemophilus	Haemophilus parainfluenzae	KBase	Aerobe	Respiratory	Negative		Laura Kutt	2016-04-19	kb_g_3441_model_gf	Kbase	kb|g.3441	Haemophilus parainfluenzae T3T1 (862965.3)	862965	650377947	2086875	658	1246	974
Haemophilus sputorum CCUG 13788	kb_g_23371_model_gf	Haemophilus_sputorum_CCUG_13788	Bacteria	Proteobacteria	Gammaproteobacteria	Pasteurellales	Pasteurellaceae	Haemophilus	Haemophilus sputorum	KBase	Aerobe	Respiratory	Negative		Laura Kutt	2016-04-19	kb_g_23371_model_gf	Kbase	kb|g.23371	Haemophilus sputorum CCUG 13788 (1035839.4)	1035839	2513237309	2143543	666	1241	977
Halococcus morrhuae DSM1307	kb_g_224181_model_gf	Halococcus_morrhuae_DSM1307	Archaea	Euryarchaeota	Halobacteria	Halobacteriales	Halobacteriaceae	Halococcus	Halococcus morrhuae	KBase	Aerobe	Saccharolytic	Negative		Laura Kutt	2016-04-19	kb_g_224181_model_gf	Kbase	kb|g.224181		931277	2531839093	2991556	647	1119	961
Kurthia massiliensis JC30	kb_g_23348_model_gf	Kurthia_massiliensis_JC30	Bacteria	Firmicutes	Bacilli	Bacillales	Planococcaceae	Kurthia	Kurthia massiliensis	KBase	Aerobe	Saccharolytic, respiratory	Positive		Laura Kutt	2016-04-18	kb_g_23348_model_gf	Kbase	kb|g.23348		1033739	2547132137	3201696	789	1442	1092
Methylobacterium mesophilicum SR1.6/6	kb_g_32388_model_gf	Methylobacterium_mesophilicum_SR1_6_6	Bacteria	Proteobacteria	Alphaproteobacteria	Rhizobiales	Methylobacteriaceae	Methylobacterium	Methylobacterium mesophilicum	KBase	Aerobe	Respiratory	Negative		Laura Kutt	2016-04-18	kb_g_32388_model_gf	Kbase	kb|g.32388	Methylobacterium mesophilicum SR1.6/6 (908290.3)	908290	2531839201	6214449	1330	1609	1192
Methylobacterium populi BJ001	kb_g_1485_model_gf	Methylobacterium_populi_BJ001	Bacteria	Proteobacteria	Alphaproteobacteria	Rhizobiales	Methylobacteriaceae	Methylobacterium	Methylobacterium populi	KBase	Aerobe	Respiratory	Negative		Laura Kutt	2016-04-18	kb_g_1485_model_gf	Kbase	kb|g.1485	Methylobacterium populi BJ001 (441620.7)	441620	642555139	5848997	1102	1587	1181
Methylobacterium radiotolerans JCM 2831	kb_g_1428_model_gf	Methylobacterium_radiotolerans_JCM_2831	Bacteria	Proteobacteria	Alphaproteobacteria	Rhizobiales	Methylobacteriaceae	Methylobacterium	Methylobacterium radiotolerans	KBase	Aerobe	Respiratory	Negative		Laura Kutt	2016-04-18	kb_g_1428_model_gf	Kbase	kb|g.1428	Methylobacterium radiotolerans JCM 2831 (426355.14)	426355	641522638	6899110	1281	1523	1159
Moraxella catarrhalis RH4	kb_g_3162_model_gf	Moraxella_catarrhalis_RH4	Bacteria	Proteobacteria	Gammaproteobacteria	Pseudomonadales	Moraxellaceae	Moraxellaceae	Moraxella catarrhalis	KBase	Aerobe	Respiratory	Negative		Laura Kutt	2016-04-18	kb_g_3162_model_gf	Kbase	kb|g.3162	Moraxella catarrhalis RH4 (749219.3)	749219	646564552	1863286	610	1172	949
Neisseria cinerea ATCC 14685	kb_g_2181_model_gf	Neisseria_cinerea_ATCC_14685	Bacteria	Proteobacteria	Betaproteobacteria	Neisseriales	Neisseriaceae	Neisseria	Neisseria cinerea	KBase	Aerobe	Asaccharolytic	Negative		Laura Kutt	2016-04-18	kb_g_2181_model_gf	Kbase	kb|g.2181	Neisseria cinerea ATCC 14685 (546262.4)	546262	2562617169	1872773	606	1119	893
Neisseria elongata subsp. glycolytica ATCC 29315	kb_g_2182_model_gf	Neisseria_elongata_subsp_glycolytica_ATCC_29315	Bacteria	Proteobacteria	Betaproteobacteria	Neisseriales	Neisseriaceae	Neisseria	Neisseria elongata	KBase	Aerobe	Oxidative, non-fermentative	Negative		Laura Kutt	2016-04-18	kb_g_2182_model_gf	Kbase	kb|g.2182	Neisseria elongata subsp. glycolytica ATCC 29315 (546263.3)	546263	647000283	2337411	718	1164	913
Neisseria flavescens SK114	kb_g_2606_model_gf	Neisseria_flavescens_SK114	Bacteria	Proteobacteria	Betaproteobacteria	Neisseriales	Neisseriaceae	Neisseria	Neisseria flavescens	KBase	Aerobe	Saccharolytic, non-fermentative	Negative		Laura Kutt	2016-04-18	kb_g_2606_model_gf	Kbase	kb|g.2606	Neisseria flavescens SK114 (596320.3)	596320	645058784	2204114	696	1223	949
Oceanobacillus picturae strain S1	kb_g_242144_model_gf	Oceanobacillus_picturae_strain_S1	Bacteria	Firmicutes	Bacilli	Bacillales	Bacillaceae	Oceanobacillus	Oceanobacillus picturae	KBase	Aerobe	Respiratory, non fermentative	Positive		Laura Kutt	2016-04-19	kb_g_242144_model_gf	Kbase	kb|g.242144		333381	2617271105	3675175	922	1443	1094
Paenibacillus lactis 154	kb_g_27495_model_gf	Paenibacillus_lactis_154	Bacteria	Firmicutes	Bacilli	Bacillales	Paenibacillaceae	Paenibacillus	Paenibacillus lactis	KBase	Aerobe	Saccharolytic, fermentative	Negative		Laura Kutt	2016-04-18	kb_g_27495_model_gf	Kbase	kb|g.27495	Paenibacillus lactis 154 (743719.3)	743719	NA	6805951	1209	1548	1158
Plesiomonas shigelloides 302-73	kb_g_31988_model_gf	Plesiomonas_shigelloides_302_73	Bacteria	Proteobacteria	Gammaproteobacteria	Enterobacteriales	Enterobacteriaceae	Plesiomonas	Plesiomonas shigelloides	KBase	Aerobe	Respiratory	Negative		Laura Kutt	2016-04-18	kb_g_31988_model_gf	Kbase	kb|g.31988	Plesiomonas shigelloides 302-73 (1315976.3)	1315976	NA	3908112	960	1524	1120
Pseudomonas alcaliphila 34	kb_g_25866_model_gf	Pseudomonas_alcaliphila_34	Bacteria	Proteobacteria	Gammaproteobacteria	Pseudomonadales	Pseudomonadaceae	Pseudomonas	Pseudomonas alcaliphila	KBase	Aerobe	Respiratory	Negative		Laura Kutt	2016-04-19	kb_g_25866_model_gf	Kbase	kb|g.25866	Pseudomonas alcaliphila 34 (1248438.3)	1248438	2551306666	5428961	1223	1647	1180
Pseudomonas monteilii NBRC 103158 = DSM 14164	kb_g_242449_model_gf	Pseudomonas_monteilii_NBRC_103158	Bacteria	Proteobacteria	Gammaproteobacteria	Pseudomonadales	Pseudomonadaceae	Pseudomonas	Pseudomonas monteilii	KBase	Aerobe	Respiratory	Negative		Laura Kutt	2016-04-19	kb_g_242449_model_gf	Kbase	kb|g.242449		1215110	NA	6308428	1269	1644	1231
Pseudomonas nitroreducens HBP1	kb_g_214879_model_gf	Pseudomonas_nitroreducens_HBP1	Bacteria	Proteobacteria	Gammaproteobacteria	Pseudomonadales	Pseudomonadaceae	Pseudomonas	Pseudomonas nitroreducens	KBase	Aerobe	Respiratory	Negative		Laura Kutt	2016-04-19	kb_g_214879_model_gf	Kbase	kb|g.214879		1437882	2579779010	7408198	1481	1623	1225
Pseudomonas oleovorans MOIL14HWK12	kb_g_206609_model_gf	Pseudomonas_oleovorans_MOIL14HWK12	Bacteria	Proteobacteria	Gammaproteobacteria	Pseudomonadales	Pseudomonadaceae	Pseudomonas	Pseudomonas oleovorans	KBase	Aerobe	Respiratory	Negative		Laura Kutt	2016-04-19	kb_g_206609_model_gf	Kbase	kb|g.206609		1033992	NA	5003883	1152	1629	1223
Rhodococcus equi ATCC 33707	kb_g_26854_model_gf	Rhodococcus_equi_ATCC_33707	Bacteria	Actinobacteria	Actinobacteria	Actinomycetales	Nocardiaceae	Rhodococcus	Rhodococcus equi	KBase	Aerobe	Saccharolytic	Positive		chenry	2016-04-15	kb_g_26854_model_gf	Kbase	kb|g.26854	Rhodococcus equi ATCC 33707 (525370.3)	1219013	2565956795	5196662	1121	1514	1121
Rhodococcus equi NBRC 101255 = C 701	kb_g_208134_model_gf	Rhodococcus_equi_NBRC_101255	Bacteria	Actinobacteria	Actinobacteria	Actinomycetales	Nocardiaceae	Rhodococcus	Rhodococcus equi	KBase	Aerobe	Saccharolytic	Positive		Laura Kutt	2016-05-29	kb_g_208134_model_gf	Kbase	kb|g.208134		525370	NA	5255557	1245	1554	1135
Rhodococcus rhodochrous ATCC 21198	kb_g_214743_model_gf	Rhodococcus_rhodochrous_ATCC_21198	Bacteria	Actinobacteria	Actinobacteria	Actinomycetales	Nocardiaceae	Rhodococcus	Rhodococcus rhodochrous	KBase	Aerobe	Saccharolytic	Positive		chenry	2016-04-15	kb_g_214743_model_gf	Kbase	kb|g.214743		1429046	NA	6477549	1275	1546	1171
Sulfolobus solfataricus P2	kb_g_637_model_gf	Sulfolobus_solfataricus_P2	Archaea	Crenarchaeota	Thermoprotei	Sulfolobales	Sulfolobaceae	Sulfolobus	Sulfolobus solfataricus	KBase	Aerobe	Saccharolytic, or requires sulphur	Negative		Laura Kutt	2016-04-19	kb_g_637_model_gf	Kbase	kb|g.637	Sulfolobus solfataricus P2 (273057.1)	273057	638154518	2992245	527	1066	862
Ureibacillus thermosphaericus str. Thermo-BF	kb_g_24961_model_gf	Ureibacillus_thermosphaericus_str_Thermo_BF	Bacteria	Firmicutes	Bacilli	Bacillales	Planococcaceae	Ureibacillus	Ureibacillus thermosphaericus	KBase	Aerobe	Uses esculine, urea and malate as carbon source	Negative		Laura Kutt	2016-04-18	kb_g_24961_model_gf	Kbase	kb|g.24961	Ureibacillus thermosphaericus str. Thermo-BF (1160707.3)	1160707	2548876990	2846106	865	1298	1037
Vibrio fluvialis 560	kb_g_244760_model.gf	Vibrio_fluvialis_560	Bacteria	Proteobacteria	Gammaproteobacteria	Vibrionales	Vibrionaceae	Vibrio	Vibrio fluvialis	KBase	Aerobe	Respiratory	Negative		Laura Kutt	2016-06-09	kb_g_244760_model.gf	Kbase	kb|g.244760		1315312	2602041524	4662925	1077	1588	1164
Yersinia kristensenii ATCC 33638	kb_g_2094_model_gf	Yersinia_kristensenii_ATCC_33638	Bacteria	Proteobacteria	Gammaproteobacteria	Enterobacteriales	Enterobacteriaceae	Yersina	Yersinia kristensenii	KBase	Aerobe	Respiratory	Negative		Laura Kutt	2016-05-29	kb_g_2094_model_gf	Kbase	kb|g.2094	Yersinia kristensenii ATCC 33638 (527012.3)	527012	645058790	5042394	1391	1695	1189
Anaerobiospirillum succiniciproducens DSM 640001	kb_g_207031_model_gf	Anaerobiospirillum_succiniciproducens_DSM_640001	Bacteria	Proteobacteria	Gammaproteobacteria	Aeromonadales	Vibrionaceae	Anaerobiospirillum	Anaerobiospirillum succiniciproducens	KBase	Anaerobe	Asaccharolytic	Negative		Laura Kutt	2016-04-19	kb_g_207031_model_gf	Kbase	kb|g.207031		1120988	NA	3796103	563	1127	920
Clostridium beijerinckii NCIMB 8052	kb_g_689_model_gf	Clostridium_beijerinckii_NCIMB_8052	Bacteria	Firmicutes	Clostridia	Clostridiales	Clostridiaceae	Clostridium	Clostridium beijerinckii	KBase	Anaerobe	Saccharolytic, fermentative	Positive		Laura Kutt	2016-04-18	kb_g_689_model_gf	Kbase	kb|g.689	Clostridium beijerincki beijerinckii NCIMB 8052 (290402.34)	290402	640753016	6000632	1224	1476	1092
Clostridium botulinum A str. ATCC 19397	kb_g_1488_model_gf	Clostridium_botulinum_A_str_ATCC_19397	Bacteria	Firmicutes	Clostridia	Clostridiales	Clostridiaceae	Clostridium	Clostridium botulinum	KBase	Anaerobe	Proteolytic, fermentative	Positive		Laura Kutt	2016-05-29	kb_g_1488_model_gf	Kbase	kb|g.1488	Clostridium botulinum A str. ATCC 19397 (441770.4)	441770	640753017	3863450	836	1390	1037
Clostridium botulinum A str. ATCC 3502	kb_g_1398_model_gf	Clostridium_botulinum_A_str_ATCC_3502	Bacteria	Firmicutes	Clostridia	Clostridiales	Clostridiaceae	Clostridium	Clostridium botulinum	KBase	Anaerobe	Proteolytic, fermentative	Positive		Laura Kutt	2016-04-18	kb_g_1398_model_gf	Kbase	kb|g.1398		413999	640427109	3903260	756	1343	1015
Clostridium botulinum A str. Hall	kb_g_1489_model_gf	Clostridium_botulinum_A_str_Hall	Bacteria	Firmicutes	Clostridia	Clostridiales	Clostridiaceae	Clostridium	Clostridium botulinum	KBase	Anaerobe	Proteolytic, fermentative	Positive		Laura Kutt	2016-05-30	kb_g_1489_model_gf	Kbase	kb|g.1489	Clostridium botulinum A str. Hall (441771.4)	441771	640753018	3760560	833	1378	1027
Clostridium botulinum Bf	kb_g_1519_model_gf	Clostridium_botulinum_Bf	Bacteria	Firmicutes	Clostridia	Clostridiales	Clostridiaceae	Clostridium	Clostridium botulinum	KBase	Anaerobe	Proteolytic, fermentative	Positive		Laura Kutt	2016-05-30	kb_g_1519_model_gf	Kbase	kb|g.1519	Clostridium botulinum Bf (445336.4)	445336	641736148	4217754	879	1376	1038
Clostridium botulinum E1 str. 'BoNT E Beluga'	kb_g_2143_model_gf	Clostridium_botulinum_E1_str_BoNT_E_Beluga	Bacteria	Firmicutes	Clostridia	Clostridiales	Clostridiaceae	Clostridium	Clostridium botulinum	KBase	Anaerobe	Proteolytic, fermentative	Positive		Laura Kutt	2016-05-30	kb_g_2143_model_gf	Kbase	kb|g.2143	Clostridium botulinum E1 str. 'BoNT E Beluga' (536233.3)	536233	645058813	3999201	875	1350	1015
Clostridium botulinum F str. 230613	kb_g_3249_model_gf	Clostridium_botulinum_F_str_230613	Bacteria	Firmicutes	Clostridia	Clostridiales	Clostridiaceae	Clostridium	Clostridium botulinum	KBase	Anaerobe	Saccharolytic, fermentative	Positive		Laura Kutt	2016-06-02	kb_g_3249_model_gf	Kbase	kb|g.3249	Clostridium botulinum F str. 230613 (758678.3)	758678	646862320	4010614	918	1369	1030
Clostridium cadaveris AGR2141	kb_g_208696_model_gf	Clostridium_cadaveris_AGR2141	Bacteria	Firmicutes	Clostridia	Clostridiales	Clostridiaceae	Clostridium	Clostridium cadaveris	KBase	Anaerobe	Saccharolytic, fermentative	Positive		Laura Kutt	2016-04-18	kb_g_208696_model_gf	Kbase	kb|g.208696		1280692	NA	3538661	769	1293	1004
Clostridium celatum DSM 1785	kb_g_32222_model_gf	Clostridium_celatum_DSM_1785	Bacteria	Firmicutes	Clostridia	Clostridiales	Clostridiaceae	Clostridium	Clostridium celatum	KBase	Anaerobe	Saccharolytic, fermentative	Positive		Laura Kutt	2016-06-02	kb_g_32222_model_gf	Kbase	kb|g.32222	Clostridium celatum DSM 1785 (545697.3)	545697	NA	3553421	879	1304	982
Clostridium paraputrificum AGR2156	kb_g_208693_model_gf	Clostridium_paraputrificum_AGR2156	Bacteria	Firmicutes	Clostridia	Clostridiales	Clostridiaceae	Clostridium	Clostridium paraputrificum	KBase	Anaerobe	Saccharolytic, fermentative	Positive		Laura Kutt	2016-04-18	kb_g_208693_model_gf	Kbase	kb|g.208693		1280689	NA	3556514	814	1294	990
Clostridium saccharoperbutylacetonicum N1-4(HMT)	kb_g_32397_model_gf	Clostridium_saccharoperbutylacetonicum_N1_4_HMT	Bacteria	Firmicutes	Clostridia	Clostridiales	Clostridiaceae	Clostridium	Clostridium saccharoperbutylacetonicum	KBase	Anaerobe	Saccharolytic, fermentative	Positive		Laura Kutt	2016-04-18	kb_g_32397_model_gf	Kbase	kb|g.32397	Clostridium saccharoperbutylacetonicum N1-4(HMT) (931276.4)	931276	2608642274	6666445	1321	1497	1108
Clostridium sartagoforme AAU1	kb_g_31085_model_gf	Clostridium_sartagoforme_AAU1	Bacteria	Firmicutes	Clostridia	Clostridiales	Clostridiaceae	Clostridium	Clostridium sartagoforme	KBase	Anaerobe	Saccharolytic, fermentative	Positive		Laura Kutt	2016-04-18	kb_g_31085_model_gf	Kbase	kb|g.31085		1202534	2541047555	3983371	825	1286	989
Clostridium tyrobutyricum DSM 2637 = ATCC 25755 = JCM 11008	kb_g_207086_model_gf	Clostridium_tyrobutyricum_DSM_2637	Bacteria	Firmicutes	Clostridia	Clostridiales	Clostridiaceae	Clostridium	Clostridium tyrobutyricum	KBase	Anaerobe	Saccharolytic, fermentative	Positive		Laura Kutt	2016-04-18	kb_g_207086_model_gf	Kbase	kb|g.207086	Clostridium tyrobutyricum DSM 2637 = ATCC 25755 (1121342.3)	1121342	NA	3021927	879	1276	998
Nevskia ramosa DSM 11499	kb_g_207204_model_gf	Nevskia_ramosa_DSM_11499	Bacteria	Proteobacteria	Gammaproteobacteria	Xanthomonadales	Sinobacteraceae	Nevskia	Nevskia ramosa	KBase	Anaerobe	Fermentative	Negative		Laura Kutt	2016-04-19	kb_g_207204_model_gf	Kbase	kb|g.207204		1122603	2523231050	4515285	898	1414	1104
Actinobacillus pleuropneumoniae L20	kb_g_1403_model_gf	Actinobacillus_pleuropneumoniae_L20	Bacteria	Proteobacteria	Gammaproteobacteria	Pasteurellales	Pasteurellaceae	Actinobacillus	Actinobacillus pleuropneumoniae	KBase	Facultative anaerobe	Saccharolytic, fermentative	Negative		Laura Kutt	2016-06-02	kb_g_1403_model_gf	Kbase	kb|g.1403	Actinobacillus pleuropneumoniae L20 (416269.5)	416269	640069302	2274482	754	1370	1023
Aerococcus viridans ATCC 11563	kb_g_2789_model_gf	Aerococcus_viridans_ATCC_11563	Bacteria	Firmicutes	Bacilli	Lactobacillales	Aerococcaceae	Aerococcus	Aerococcus viridans	KBase	Facultative anaerobe	Saccharolytic, fermentative	Positive		Laura Kutt	2016-04-17	kb_g_2789_model_gf	Kbase	kb|g.2789	Aerococcus viridans ATCC 11563 (655812.3)	655812	647000207	2005853	668	1210	941
Aeromonas caviae Ae398	kb_g_3542_model_gf	Aeromonas_caviae_Ae398	Bacteria	Proteobacteria	Gammaproteobacteria	Aeromonadales	Aeromonadaceae	Aeromonas	Aeromonas caviae	KBase	Facultative anaerobe	Saccharolytic, fermentative	Negative		Laura Kutt	2016-04-18	kb_g_3542_model_gf	Kbase	kb|g.3542	Aeromonas caviae Ae398 (878320.4)	878320	651324007	4439218	1067	1543	1119
Aeromonas hydrophila subsp. hydrophila ATCC 7966	kb_g_26547_model_gf	Aeromonas_hydrophila_subsp_hydrophila_ATCC_7966	Bacteria	Proteobacteria	Gammaproteobacteria	Aeromonadales	Aeromonadaceae	Aeromonas	Aeromonas hydrophila	KBase	Facultative anaerobe	Saccharolytic, fermentative	Negative		Laura Kutt	2016-04-18	kb_g_26547_model_gf	Kbase	kb|g.26547	Aeromonas hydrophila subsp. hydrophila ATCC 7966 (380703.5)	380703	639633004	4744448	1078	1560	1139
Aeromonas jandaei Riv2	kb_g_239699_model_gf	Aeromonas_jandaei_Riv2	Bacteria	Proteobacteria	Gammaproteobacteria	Aeromonadales	Aeromonadaceae	Aeromonas	Aeromonas jandaei	KBase	Facultative anaerobe	Saccharolytic, fermentative	Negative		Laura Kutt	2016-04-18	kb_g_239699_model_gf	Kbase	kb|g.239699		1458276	2609460199	4478089	988	1493	1092
Aeromonas media WS	kb_g_239700_model_gf	Aeromonas_media_WS	Bacteria	Proteobacteria	Gammaproteobacteria	Aeromonadales	Aeromonadaceae	Aeromonas	Aeromonas media	KBase	Facultative anaerobe	Saccharolytic, fermentative	Negative		Laura Kutt	2016-04-18	kb_g_239700_model_gf	Kbase	kb|g.239700		1208104	NA	4582112	1013	1523	1126
Aeromonas veronii B565	kb_g_3886_model_gf	Aeromonas_veronii_B565	Bacteria	Proteobacteria	Gammaproteobacteria	Aeromonadales	Aeromonadaceae	Aeromonas	Aeromonas veronii	KBase	Facultative anaerobe	Saccharolytic, non-fermentative	Negative		Laura Kutt	2016-04-18	kb_g_3886_model_gf	Kbase	kb|g.3886	Aeromonas veronii B565 (998088.4)	998088	650716006	4551783	1064	1533	1127
Bacillus altitudinis 41KF2b	kb_g_239788_model_gf	Bacillus_altitudinis_41KF2b	Bacteria	Firmicutes	Bacilli	Bacillales	Bacillaceae	Bacillus	Bacillus altitudinis	KBase	Facultative anaerobe	Respiration or fermentation of carbohydrates and central metabolism intermediates	Positive		Laura Kutt	2016-04-17	kb_g_239788_model_gf	Kbase	kb|g.239788		1178544	2576861487	3678935	969	1599	1154
Bacillus clausii KSM-K16	kb_g_2880_model_gf	Bacillus_clausii_KSM_K16	Bacteria	Firmicutes	Bacilli	Bacillales	Bacillaceae	Bacillus	Bacillus clausii	KBase	Facultative anaerobe	Respiration or fermentation of carbohydrates and central metabolism intermediates	Positive		Laura Kutt	2016-04-17	kb_g_2880_model_gf	Kbase	kb|g.2880	Bacillus clausii KSM-K16 (66692.3)	66692	637000019	4303871	1131	1559	1136
Bacillus firmus DS1	kb_g_209412_model_gf	Bacillus_firmus_DS1	Bacteria	Firmicutes	Bacilli	Bacillales	Bacillaceae	Bacillus	Bacillus firmus	KBase	Facultative anaerobe	Respiration or fermentation of carbohydrates and central metabolism intermediates	Positive		Laura Kutt	2016-04-17	kb_g_209412_model_gf	Kbase	kb|g.209412		1307436	2568526233	4971242	1107	1562	1142
Bacillus mycoides DSM 2048	kb_g_2087_model_gf	Bacillus_mycoides_DSM_2048	Bacteria	Firmicutes	Bacilli	Bacillales	Bacillaceae	Bacillus	Bacillus mycoides	KBase	Facultative anaerobe	Respiration or fermentation of carbohydrates and central metabolism intermediates	Positive		Laura Kutt	2016-04-17	kb_g_2087_model_gf	Kbase	kb|g.2087	Bacillus mycoides DSM 2048 (526997.3)	526997	NA	5561906	1216	1604	1181
Bacillus nealsonii AAU1	kb_g_31084_model_gf	Bacillus_nealsonii_AAU1	Bacteria	Firmicutes	Bacilli	Bacillales	Bacillaceae	Bacillus	Bacillus nealsonii	KBase	Facultative anaerobe	Respiration or fermentation of carbohydrates and central metabolism intermediates	Positive		Laura Kutt	2016-04-17	kb_g_31084_model_gf	Kbase	kb|g.31084		1202533	2541047554	4978389	1132	1557	1146
Bacillus sonorensis L12	kb_g_31657_model_gf	Bacillus_sonorensis_L12	Bacteria	Firmicutes	Bacilli	Bacillales	Bacillaceae	Bacillus	Bacillus sonorensis	KBase	Facultative anaerobe	Respiration or fermentation of carbohydrates and central metabolism intermediates	Positive		Laura Kutt	2016-04-17	kb_g_31657_model_gf	Kbase	kb|g.31657	Bacillus sonorensis L12 (1274524.3)	1274524	2545824693	4647754	1228	1667	1175
Bacillus thermoamylovorans	kb_g_239847_model_gf	Bacillus_thermoamylovorans	Bacteria	Firmicutes	Bacilli	Bacillales	Bacillaceae	Bacillus	Bacillus thermoamylovorans	KBase	Facultative anaerobe	Respiration or fermentation of carbohydrates and central metabolism intermediates	Positive		Laura Kutt	2016-04-17	kb_g_239847_model_gf	Kbase	kb|g.239847		35841	2617271279	3707071	907	1557	1120
Bacillus timonensis JC401	kb_g_23344_model_gf	Bacillus_timonensis_JC401	Bacteria	Firmicutes	Bacilli	Bacillales	Bacillaceae	Bacillus	Bacillus timonensis	KBase	Facultative anaerobe	Respiration or fermentation of carbohydrates and central metabolism intermediates	Positive		Laura Kutt	2016-04-17	kb_g_23344_model_gf	Kbase	kb|g.23344		1095770	NA	4608729	1068	1503	1134
Brochothrix thermosphacta DSM 20171 = FSL F6-1036	kb_g_240107_model_gf	Brochothrix_thermosphacta_DSM_20171	Bacteria	Firmicutes	Bacilli	Bacillales	Listeriaceae	Brochotrix	Brochothrix thermosphacta	KBase	Facultative anaerobe	Saccharolytic, fermentative	Positive		Laura Kutt	2016-04-18	kb_g_240107_model_gf	Kbase	kb|g.240107		1121126	NA	2501117	750	1362	1000
Capnocytophaga granulosa ATCC 51502	kb_g_32240_model_gf	Capnocytophaga_granulosa_ATCC_51502	Bacteria	Bacteroidetes	Flavobacteriia	Flavobacteriales	Flavobacteriaceae	Capnocytophaga	Capnocytophaga granulosa	KBase	Facultative anaerobe	Saccharolytic, fermentative	Negative		chenry	2016-04-15	kb_g_32240_model_gf	Kbase	kb|g.32240	Capnocytophaga granulosa ATCC 51502 (641143.3)	641143	2541046980	2740113	519	1036	869
Citrobacter amalonaticus Y19	kb_g_240294_model_gf	Citrobacter_amalonaticus_Y19	Bacteria	Proteobacteria	Gammaproteobacteria	Enterobacteriales	Enterobacteriaceae	Citrobacter	Citrobacter amalonaticus	KBase	Facultative anaerobe	Fermentative, respiratory	Negative		Laura Kutt	2016-04-18	kb_g_240294_model_gf	Kbase	kb|g.240294		1261127	2585427953	5273145	1318	1797	1219
Citrobacter freundii ATCC 8090 = MTCC 1658	kb_g_23271_model_gf	Citrobacter_freundii_ATCC_8090	Bacteria	Proteobacteria	Gammaproteobacteria	Enterobacteriales	Enterobacteriaceae	Citrobacter	Citrobacter freundii	KBase	Facultative anaerobe	Fermentative, respiratory	Negative		Laura Kutt	2016-05-30	kb_g_23271_model_gf	Kbase	kb|g.23271	Citrobacter freundii ATCC 8090 = MTCC 1658 (1006003.3)	1006003	2519899575	5001265	1414	1824	1245
Citrobacter freundii UCI 31	kb_g_212102_model_gf	Citrobacter_freundii_UCI_31	Bacteria	Proteobacteria	Gammaproteobacteria	Enterobacteriales	Enterobacteriaceae	Citrobacter	Citrobacter freundii	KBase	Facultative anaerobe	Fermentative, respiratory	Negative		Laura Kutt	2016-04-18	kb_g_212102_model_gf	Kbase	kb|g.212102		1400136	2571042150	5258293	1285	1813	1222
Clostridium sporosphaeroides DSM 1294	kb_g_29574_model_gf	Clostridium_sporosphaeroides_DSM_1294	Bacteria	Firmicutes	Clostridia	Clostridiales	Ruminococcaceae	Ruminiclostridium	Clostridium sporosphaeroides	KBase	Facultative anaerobe	Saccharolytic, respiratory or fermentative	Positive		Laura Kutt	2016-04-18	kb_g_29574_model_gf	Kbase	kb|g.29574	Clostridium sporosphaeroides DSM 1294 (1121334.3)	1121334	NA	3173517	773	1168	920
Corynebacterium aurimucosum ATCC 700975	kb_g_2212_model_gf	Corynebacterium_aurimucosum_ATCC_700975	Bacteria	Actinobacteria	Actinobacteria	Actinomycetales	Corynebacteriaceae	Croynebacterium	Corynebacterium aurimucosum	KBase	Facultative anaerobe	Saccharolytic, fermentative	Positive		chenry	2016-04-15	kb_g_2212_model_gf	Kbase	kb|g.2212	Corynebacterium aurimucosum ATCC 700975 (548476.3)	548476	643692018	2819226	697	1222	975
Corynebacterium durum F0235	kb_g_29106_model_gf	Corynebacterium_durum_F0235	Bacteria	Actinobacteria	Actinobacteria	Actinomycetales	Corynebacteriaceae	Croynebacterium	Corynebacterium durum	KBase	Facultative anaerobe	Saccharolytic, fermentative	Positive		chenry	2016-04-15	kb_g_29106_model_gf	Kbase	kb|g.29106	Corynebacterium durum F0235 (1035195.3)	1035195	2537561950	2809096	674	1192	967
Corynebacterium glucuronolyticum ATCC 51867	kb_g_2213_model_gf	Corynebacterium_glucuronolyticum_ATCC_51867	Bacteria	Actinobacteria	Actinobacteria	Actinomycetales	Corynebacteriaceae	Croynebacterium	Corynebacterium glucuronolyticum	KBase	Facultative anaerobe	Saccharolytic	Positive		chenry	2016-04-15	kb_g_2213_model_gf	Kbase	kb|g.2213	Corynebacterium glucuronolyticum ATCC 51867 (548477.4)	548477	NA	2809149	721	1237	988
Corynebacterium ureicelerivorans	kb_g_244935_model_gf	Corynebacterium_ureicelerivorans	Bacteria	Actinobacteria	Actinobacteria	Actinomycetales	Corynebacteriaceae	Croynebacterium	Corynebacterium ureicelerivorans	KBase	Facultative anaerobe	Saccharolytic, fermentative	Positive		chenry	2016-04-15	kb_g_244935_model_gf	Kbase	kb|g.244935		401472	2597490209	2328278	593	1167	963
Cronobacter sakazakii ATCC BAA-894	kb_g_683_model_gf	Cronobacter_sakazakii_ATCC_BAA_894	Bacteria	Proteobacteria	Gammaproteobacteria	Enterobacteriales	Enterobacteriaceae	Cronobacter	Cronobacter sakazakii	KBase	Facultative anaerobe	Fermentative, respiratory	Negative		Laura Kutt	2016-04-18	kb_g_683_model_gf	Kbase	kb|g.683	Cronobacter sakazakii ATCC BAA-894 (290339.8)	290339	640753022	4530777	1126	1653	1172
Delftia acidovorans SPH-1	kb_g_1274_model_gf	Delftia_acidovorans_SPH_1	Bacteria	Proteobacteria	Betaproteobacteria	Burkholderiales	Comamonadaceae	Delftia	Delftia acidovorans	KBase	Facultative anaerobe	Fermentative	Negative		Laura Kutt	2016-04-18	kb_g_1274_model_gf	Kbase	kb|g.1274	Delftia acidovorans SPH-1 (398578.3)	398578	641228489	6767514	1314	1665	1213
Desulfovibrio desulfuricans subsp. desulfuricans DSM 642	kb_g_207114_model_gf	Desulfovibrio_desulfuricans_subsp_desulfuricans_DSM_642	Bacteria	Proteobacteria	Deltaproteobacteria	Desulfovibrionales	Desulfovibrionaceae	Desulfovibrio	Desulfovibrio desulfuricans	KBase	Facultative anaerobe	Fermentative	Negative		Laura Kutt	2016-04-18	kb_g_207114_model_gf	Kbase	kb|g.207114		1121445	2524614548	3391683	718	1280	1023
Dysgonomonas gadei ATCC BAA-286	kb_g_3127_model_gf	Dysgonomonas_gadei_ATCC_BAA_286	Bacteria	Bacteroidetes	Bacteroidia	Bacteroidales	Porphyromonadaceae	Dysgonomonas	Dysgonomonas gadei	KBase	Facultative anaerobe	Saccharolytic, fermentative	Negative		chenry	2016-04-15	kb_g_3127_model_gf	Kbase	kb|g.3127	Dysgonomonas gadei ATCC BAA-286 (742766.3)	742766	651324026	5165995	778	1278	1014
Eikenella corrodens ATCC 23834	kb_g_2194_model_gf	Eikenella_corrodens_ATCC_23834	Bacteria	Proteobacteria	Betaproteobacteria	Neisseriales	Neisseriaceae	Eikenella	Eikenella corrodens	KBase	Facultative anaerobe	Non-fermentative	Negative		Laura Kutt	2016-04-18	kb_g_2194_model_gf	Kbase	kb|g.2194	Eikenella corrodens ATCC 23834 (546274.4)	546274	NA	2171245	587	1058	894
Enterobacter aerogenes KCTC 2190	kb_g_55_model_gf	Enterobacter_aerogenes_KCTC_2190	Bacteria	Proteobacteria	Gammaproteobacteria	Enterobacteriales	Enterobacteriaceae	Enterobacter	Enterobacter aerogenes	KBase	Facultative anaerobe	Fermentative, respiratory	Negative		Laura Kutt	2016-04-18	kb_g_55_model_gf	Kbase	kb|g.55	Enterobacter aerogenes KCTC 2190 (1028307.3)	1028307	650716035	5280350	1357	1802	1249
Enterobacter asburiae LF7a	kb_g_27062_model_gf	Enterobacter_asburiae_LF7a	Bacteria	Proteobacteria	Gammaproteobacteria	Enterobacteriales	Enterobacteriaceae	Enterobacter	Enterobacter asburiae	KBase	Facultative anaerobe	Fermentative, respiratory	Negative		Laura Kutt	2016-04-18	kb_g_27062_model_gf	Kbase	kb|g.27062	Enterobacter asburiae LF7a (640513.3)	640513	2636415640	5012132	1339	1774	1236
Enterobacter cloacae EcWSU1	kb_g_23417_model_gf	Enterobacter_cloacae_EcWSU1	Bacteria	Proteobacteria	Gammaproteobacteria	Enterobacteriales	Enterobacteriaceae	Enterobacter	Enterobacter cloacae	KBase	Facultative anaerobe	Fermentative, respiratory	Negative		Laura Kutt	2016-04-18	kb_g_23417_model_gf	Kbase	kb|g.23417	Enterobacter cloacae EcWSU1 (1045856.3)	1045856	2506520035	4798091	1330	1764	1224
Enterobacter hormaechei YT2	kb_g_25881_model_gf	Enterobacter_hormaechei_YT2	Bacteria	Proteobacteria	Gammaproteobacteria	Enterobacteriales	Enterobacteriaceae	Enterobacter	Enterobacter hormaechei	KBase	Facultative anaerobe	Fermentative, respiratory	Negative		Laura Kutt	2016-05-29	kb_g_25881_model_gf	Kbase	kb|g.25881	Enterobacter hormaechei YT2 (1259823.3)	1259823	2551306531	4802847	1279	1770	1216
Enterobacter hormaechei YT3	kb_g_31510_model_gf	Enterobacter_hormaechei_YT3	Bacteria	Proteobacteria	Gammaproteobacteria	Enterobacteriales	Enterobacteriaceae	Enterobacter	Enterobacter hormaechei	KBase	Facultative anaerobe	Fermentative, respiratory	Negative		Laura Kutt	2016-04-18	kb_g_31510_model_gf	Kbase	kb|g.31510		1260282	2551306516	4809338	1157	1713	1194
Escherichia albertii KF1	kb_g_214925_model_gf	Escherichia_albertii_KF1	Bacteria	Proteobacteria	Gammaproteobacteria	Enterobacteriales	Enterobacteriaceae	Escherichia	Escherichia albertii	KBase	Facultative anaerobe	Fermentative, respiratory	Negative		Laura Kutt	2016-04-18	kb_g_214925_model_gf	Kbase	kb|g.214925		1440052	2558860274	4701875	1157	1701	1150
Escherichia albertii TW07627	kb_g_1841_model_gf	Escherichia_albertii_TW07627	Bacteria	Proteobacteria	Gammaproteobacteria	Enterobacteriales	Enterobacteriaceae	Escherichia	Escherichia albertii	KBase	Facultative anaerobe	Fermentative, respiratory	Negative		Laura Kutt	2016-05-29	kb_g_1841_model_gf	Kbase	kb|g.1841	Escherichia albertii TW07627 (502347.3)	502347	NA	4746590	1221	1696	1165
Escherichia fergusonii ATCC 35469	kb_g_2499_model_gf	Escherichia_fergusonii_ATCC_35469	Bacteria	Proteobacteria	Gammaproteobacteria	Enterobacteriales	Enterobacteriaceae	Escherichia	Escherichia fergusonii	KBase	Facultative anaerobe	Fermentative, respiratory	Negative		Laura Kutt	2016-04-18	kb_g_2499_model_gf	Kbase	kb|g.2499	Escherichia fergusonii ATCC 35469 (585054.5)	585054	643692022	4643861	1247	1749	1209
Exiguobacterium aurantiacum DSM 6208	kb_g_241173_model_gf	Exiguobacterium_aurantiacum_DSM_6208	Bacteria	Firmicutes	Bacilli	Bacillales	Bacillales Incertae Sedis XII	Exiguobacterium	Exiguobacterium aurantiacum	KBase	Facultative anaerobe	Saccharolytic, non-fermentative	Positive		Laura Kutt	2016-04-17	kb_g_241173_model_gf	Kbase	kb|g.241173		1397694	2562617001	3037601	767	1352	1045
Flavonifractor plautii ATCC 29863	kb_g_26645_model_gf	Flavonifractor_plautii_ATCC_29863	Bacteria	Firmicutes	Clostridia	Clostridiales	Ruminococcaceae	Flavonifractor	Flavonifractor plautii	KBase	Facultative anaerobe	Saccharolytic, respiratory or fermentative	Positive		Laura Kutt	2016-04-18	kb_g_26645_model_gf	Kbase	kb|g.26645		411475	2513237287	3813599	743	1208	976
Gemella haemolysans ATCC 10379	kb_g_2189_model_gf	Gemella_haemolysans_ATCC_10379	Bacteria	Firmicutes	Bacilli	Bacillales	Bacillales Incertae Sedis XI	Gemella	Gemella haemolysans	KBase	Facultative anaerobe	Saccharolytic, fermentative	Positive		Laura Kutt	2016-04-17	kb_g_2189_model_gf	Kbase	kb|g.2189	Gemella haemolysans ATCC 10379 (546270.5)	546270	645058834	1916192	515	988	787
Gemella morbillorum M424	kb_g_2334_model_gf	Gemella_morbillorum_M424	Bacteria	Firmicutes	Bacilli	Bacillales	Bacillales Incertae Sedis XI	Gemella	Gemella moribillum	KBase	Facultative anaerobe	Saccharolytic, fermentative	Positive		Laura Kutt	2016-04-17	kb_g_2334_model_gf	Kbase	kb|g.2334	Gemella moribillum M424 (562982.3)	562982	NA	1752918	484	929	744
Gemella sanguinis ATCC700632	kb_g_241224_model_gf	Gemella_sanguinis_ATCC700632	Bacteria	Firmicutes	Bacilli	Bacillales	Bacillales Incertae Sedis XI	Gemella	Gemella sanguinis	KBase	Facultative anaerobe	Saccharolytic, fermentative	Positive		Laura Kutt	2016-04-17	kb_g_241224_model_gf	Kbase	kb|g.241224		1408440	NA	1793674	492	1024	793
Gemella sanguinis M325	kb_g_2335_model_gf	Gemella_sanguinis_M325	Bacteria	Firmicutes	Bacilli	Bacillales	Bacillales Incertae Sedis XI	Gemella	Gemella sanguinis	KBase	Facultative anaerobe	Saccharolytic, fermentative	Positive		Laura Kutt	2016-05-29	kb_g_2335_model_gf	Kbase	kb|g.2335	Gemella sanguinis M325 (562983.3)	562983	NA	1768070	501	945	758
Grimontia hollisae CIP 101886	kb_g_2925_model_gf	Grimontia_hollisae_CIP_101886	Bacteria	Proteobacteria	Gammaproteobacteria	Vibrionales	Vibrionaceae	Grimontia	Grimontia hollisae	KBase	Facultative anaerobe	Fermentative, respiratory	Negative		Laura Kutt	2016-04-19	kb_g_2925_model_gf	Kbase	kb|g.2925	Grimontia hollisae CIP 101886 (675812.3)	675812	647000258	4002786	939	1462	1088
Kluyvera ascorbata ATCC 33433	kb_g_241367_model_gf	Kluyvera_ascorbata_ATCC_33433	Bacteria	Proteobacteria	Gammaproteobacteria	Enterobacteriales	Enterobacteriaceae	Kluyvera	Kluyvera ascorbata	KBase	Facultative anaerobe	Fermentative, respiratory	Negative		Laura Kutt	2016-04-18	kb_g_241367_model_gf	Kbase	kb|g.241367		1006000	2588253795	4932354	1241	1762	1229
Lactobacillus amylovorus GRL 1112	kb_g_3001_model_gf	Lactobacillus_amylovorus_GRL_1112	Bacteria	Firmicutes	Bacilli	Lactobacillales	Lactobacillaceae	Lactobacillus	Lactobacillus amylovorus	KBase	Facultative anaerobe	Saccharolytic, fermentative or respiratory	Positive		Laura Kutt	2016-04-18	kb_g_3001_model_gf	Kbase	kb|g.3001	Lactobacillus amylovorus GRL 1112 (695560.3)	695560	NA	2067702	555	1006	806
Lactobacillus animalis KCTC 3501	kb_g_3735_model_gf	Lactobacillus_animalis_KCTC_3501	Bacteria	Firmicutes	Bacilli	Lactobacillales	Lactobacillaceae	Lactobacillus	Lactobacillus animalis	KBase	Facultative anaerobe	Saccharolytic, fermentative or respiratory	Positive		Laura Kutt	2016-05-30	kb_g_3735_model_gf	Kbase	kb|g.3735	Lactobacillus animalis KCTC 3501 (930942.3)	930942	651324057	1865693	581	1130	880
Lactobacillus coleohominis 101-4-CHN	kb_g_2455_model_gf	Lactobacillus_coleohominis_101_4_CHN	Bacteria	Firmicutes	Bacilli	Lactobacillales	Lactobacillaceae	Lactobacillus	Lactobacillus coleohominis	KBase	Facultative anaerobe	Saccharolytic, fermentative or respiratory	Positive		Laura Kutt	2016-04-18	kb_g_2455_model_gf	Kbase	kb|g.2455	Lactobacillus coleohominis 101-4-CHN (575594.3)	575594	646206276	1725829	509	1039	834
Lactobacillus coryniformis subsp. coryniformis CECT 5711	kb_g_25201_model_gf	Lactobacillus_coryniformis_subsp_coryniformis_CECT_5711	Bacteria	Firmicutes	Bacilli	Lactobacillales	Lactobacillaceae	Lactobacillus	Lactobacillus coryniformis	KBase	Facultative anaerobe	Saccharolytic, fermentative or respiratory	Positive		Laura Kutt	2016-04-18	kb_g_25201_model_gf	Kbase	kb|g.25201		1185325	2534681632	2842941	788	1249	976
Lactobacillus curvatus CRL 705	kb_g_23895_model_gf	Lactobacillus_curvatus_CRL_705	Bacteria	Firmicutes	Bacilli	Lactobacillales	Lactobacillaceae	Lactobacillus	Lactobacillus curvatus	KBase	Facultative anaerobe	Saccharolytic, fermentative or respiratory	Positive		Laura Kutt	2016-04-18	kb_g_23895_model_gf	Kbase	kb|g.23895		1074451	NA	1835647	509	1057	843
Lactobacillus gastricus PS3	kb_g_24613_model_gf	Lactobacillus_gastricus_PS3	Bacteria	Firmicutes	Bacilli	Lactobacillales	Lactobacillaceae	Lactobacillus	Lactobacillus gastricus	KBase	Facultative anaerobe	Saccharolytic, fermentative or respiratory	Positive		Laura Kutt	2016-04-18	kb_g_24613_model_gf	Kbase	kb|g.24613	Lactobacillus gastricus PS3 (1144300.3)	1144300	2531839419	1904872	629	1200	958
Lactobacillus iners DSM 13335	kb_g_2008_model_gf	Lactobacillus_iners_DSM_13335	Bacteria	Firmicutes	Bacilli	Lactobacillales	Lactobacillaceae	Lactobacillus	Lactobacillus iners	KBase	Facultative anaerobe	Saccharolytic, fermentative or respiratory	Positive		Laura Kutt	2016-04-18	kb_g_2008_model_gf	Kbase	kb|g.2008	Lactobacillus iners DSM 13335 (525328.4)	525328	NA	1277649	396	930	726
Lactobacillus jensenii 1153	kb_g_1482_model_gf	Lactobacillus_jensenii_1153	Bacteria	Firmicutes	Bacilli	Lactobacillales	Lactobacillaceae	Lactobacillus	Lactobacillus jensenii	KBase	Facultative anaerobe	Saccharolytic, fermentative or respiratory	Positive		Laura Kutt	2016-04-18	kb_g_1482_model_gf	Kbase	kb|g.1482	Lactobacillus jensenii 1153 (440497.10)	440497	NA	1756479	459	896	738
Lactobacillus mucosae LM1	kb_g_24465_model_gf	Lactobacillus_mucosae_LM1	Bacteria	Firmicutes	Bacilli	Lactobacillales	Lactobacillaceae	Lactobacillus	Lactobacillus mucosae	KBase	Facultative anaerobe	Saccharolytic, fermentative or respiratory	Positive		Laura Kutt	2016-04-18	kb_g_24465_model_gf	Kbase	kb|g.24465	Lactobacillus mucosae LM1 (1130798.3)	1130798	2513237302	2213697	583	1073	846
Lactobacillus oris F0423	kb_g_28499_model_gf	Lactobacillus_oris_F0423	Bacteria	Firmicutes	Bacilli	Lactobacillales	Lactobacillaceae	Lactobacillus	Lactobacillus oris	KBase	Facultative anaerobe	Saccharolytic, fermentative or respiratory	Positive		Laura Kutt	2016-04-18	kb_g_28499_model_gf	Kbase	kb|g.28499	Lactobacillus oris F0423 (944562.4)	944562	2540341034	2174937	627	1175	927
Lactobacillus pentosus KCA1	kb_g_24585_model_gf	Lactobacillus_pentosus_KCA1	Bacteria	Firmicutes	Bacilli	Lactobacillales	Lactobacillaceae	Lactobacillus	Lactobacillus pentosus	KBase	Facultative anaerobe	Saccharolytic, fermentative or respiratory	Positive		Laura Kutt	2016-04-18	kb_g_24585_model_gf	Kbase	kb|g.24585	Lactobacillus pentosus KCA1 (1136177.4)	1136177	2597489899	3426323	862	1286	987
Lactobacillus vaginalis ATCC 49540	kb_g_2018_model_gf	Lactobacillus_vaginalis_ATCC_49540	Bacteria	Firmicutes	Bacilli	Lactobacillales	Lactobacillaceae	Lactobacillus	Lactobacillus vaginalis	KBase	Facultative anaerobe	Saccharolytic, fermentative or respiratory	Positive		Laura Kutt	2016-04-18	kb_g_2018_model_gf	Kbase	kb|g.2018	Lactobacillus vaginalis ATCC 49540 (525366.3)	1423814	NA	1877332	543	1083	886
Lautropia mirabilis ATCC 51599	kb_g_3587_model_gf	Lautropia_mirabilis_ATCC_51599	Bacteria	Proteobacteria	Betaproteobacteria	Burkholderiales	Burkholderiaceae	Lautropia	Lautropia mirabilis	KBase	Facultative anaerobe	Non-fermentative, asaccharolytic	Negative		Laura Kutt	2016-04-18	kb_g_3587_model_gf	Kbase	kb|g.3587	Lautropia mirabilis ATCC 51599 (887898.3)	887898	NA	3151925	777	1290	1025
Leminorella grimontii ATCC 33999 = DSM 5078	kb_g_206563_model_gf	Leminorella_grimontii_ATCC_33999	Bacteria	Proteobacteria	Gammaproteobacteria	Enterobacteriales	Enterobacteriaceae	Leminorella	Leminorella grimontii	KBase	Facultative anaerobe	Fermentative	Negative		Laura Kutt	2016-04-18	kb_g_206563_model_gf	Kbase	kb|g.206563		1005999	NA	4219592	947	1436	1092
Leptotrichia buccalis C-1013-b	kb_g_1972_model_gf	Leptotrichia_buccalis_C_1013_b	Bacteria	Fusobacteria	Fusobacteriia	Fusobacteriales	Leptotrichiaceae	Leptotrichia	Leptotrichia buccalis	KBase	Facultative anaerobe	Saccharolytic, fermentative	Negative		Laura Kutt	2016-04-18	kb_g_1972_model_gf	Kbase	kb|g.1972	Leptotrichia buccalis C-1013-b (523794.5)	523794	644736384	2465610	656	1230	958
Leuconostoc argentinum KCTC 3773	kb_g_28083_model_gf	Leuconostoc_argentinum_KCTC_3773	Bacteria	Firmicutes	Bacilli	Lactobacillales	Leuconostocaceae	Leuconostoc	Leuconostoc argentinum	KBase	Facultative anaerobe	Saccharolytic, fermentative, nonproteolytic	Positive		Laura Kutt	2016-04-18	kb_g_28083_model_gf	Kbase	kb|g.28083	Leuconostoc argentinum KCTC 3773 (886872.3)	886872	651324066	1720683	603	1124	869
Leuconostoc gelidum JB7	kb_g_25724_model_gf	Leuconostoc_gelidum_JB7	Bacteria	Firmicutes	Bacilli	Lactobacillales	Leuconostocaceae	Leuconostoc	Leuconostoc gelidum	KBase	Facultative anaerobe	Saccharolytic, fermentative, nonproteolytic	Positive		Laura Kutt	2016-04-18	kb_g_25724_model_gf	Kbase	kb|g.25724	Leuconostoc gelidum JB7 (1229756.3)	1229756	2519899540	1893499	631	1171	909
Microbacterium gubbeenense DSM 15944	kb_g_207197_model_gf	Microbacterium_gubbeenense_DSM_15944	Bacteria	Actinobacteria	Actinobacteria	Actinomycetales	Microbacteriaceae	Microbacterium	Microbacterium gubbeenense	KBase	Facultative anaerobe	Saccharolytic	Positive		chenry	2016-04-15	kb_g_207197_model_gf	Kbase	kb|g.207197		1122237	NA	3017784	707	1275	1018
Morganella morganii subsp. morganii KT	kb_g_24411_model_gf	Morganella_morganii_subsp_morganii_KT	Bacteria	Proteobacteria	Gammaproteobacteria	Enterobacteriales	Enterobacteriaceae	Morganella	Morganella morganii	KBase	Facultative anaerobe	Fermentative, respiratory	Negative		Laura Kutt	2016-04-18	kb_g_24411_model_gf	Kbase	kb|g.24411	Morganella morganii subsp. morganii KT (1124991.3)	1124991	NA	3826919	1051	1550	1126
Neisseria macacae ATCC 33926	kb_g_28897_model_gf	Neisseria_macacae_ATCC_33926	Bacteria	Proteobacteria	Betaproteobacteria	Neisseriales	Neisseriaceae	Neisseria	Neisseria macacae	KBase	Facultative anaerobe	Saccharolytic, non-fermentative	Negative		Laura Kutt	2016-04-18	kb_g_28897_model_gf	Kbase	kb|g.28897		997348	651324075	2684890	634	1179	926
Neisseria mucosa ATCC 25996	kb_g_2185_model_gf	Neisseria_mucosa_ATCC_25996	Bacteria	Proteobacteria	Betaproteobacteria	Neisseriales	Neisseriaceae	Neisseria	Neisseria mucosa	KBase	Facultative anaerobe	Saccharolytic, non-fermentative	Negative		Laura Kutt	2016-04-18	kb_g_2185_model_gf	Kbase	kb|g.2185	Neisseria mucosa ATCC 25996 (546266.6)	546266	2562617186	2578748	699	1240	945
Ochrobactrum anthropi ATCC 49188	kb_g_1468_model_gf	Ochrobactrum_anthropi_ATCC_49188	Bacteria	Proteobacteria	Alphaproteobacteria	Rhizobiales	Brucellaceae	Ochrobactrum	Ochrobactrum anthropi	KBase	Facultative anaerobe	Fermentative	Negative		Laura Kutt	2016-04-18	kb_g_1468_model_gf	Kbase	kb|g.1468	Ochrobactrum anthropi ATCC 49188 (439375.7)	439375	640753038	5205777	1174	1549	1169
Paenibacillus alvei DSM 29	kb_g_25496_model_gf	Paenibacillus_alvei_DSM_29	Bacteria	Firmicutes	Bacilli	Bacillales	Paenibacillaceae	Paenibacillus	Paenibacillus alvei	KBase	Facultative anaerobe	Saccharolytic	Variable		Laura Kutt	2016-04-18	kb_g_25496_model_gf	Kbase	kb|g.25496	Paenibacillus alvei DSM 29 (1206781.3)	1206781	NA	6834602	1307	1561	1154
Paenibacillus daejeonensis DSM 15491	kb_g_29647_model_gf	Paenibacillus_daejeonensis_DSM_15491	Bacteria	Firmicutes	Bacilli	Bacillales	Paenibacillaceae	Paenibacillus	Paenibacillus daejeonensis	KBase	Facultative anaerobe	Saccharolytic, fermentative	Variable		Laura Kutt	2016-04-18	kb_g_29647_model_gf	Kbase	kb|g.29647	Paenibacillus daejeonensis DSM 15491 (1122917.3)	1122917	NA	7456872	1234	1497	1152
Paenibacillus graminis C4D1M	kb_g_1267_model_gf	Paenibacillus_graminis_C4D1M	Bacteria	Firmicutes	Bacilli	Bacillales	Paenibacillaceae	Paenibacillus	Paenibacillus graminis	KBase	Facultative anaerobe	Saccharolytic, fermentative	Positive		Laura Kutt	2016-04-18	kb_g_1267_model_gf	Kbase	kb|g.1267		396598	641736151	7477263	1534	1753	1243
Parasutterella excrementihominis YIT 11859	kb_g_3277_model_gf	Parasutterella_excrementihominis_YIT_11859	Bacteria	Proteobacteria	Betaproteobacteria	Burkholderiales	Suterellaceae	Parasutterella	Parasutterella excrementihominis	KBase	Facultative anaerobe	Fermentative, respiratory	Negative		Laura Kutt	2016-04-19	kb_g_3277_model_gf	Kbase	kb|g.3277	Parasutterella excrementihominis YIT 11859 (762966.3)	762966	651324084	2831860	625	1073	913
Pediococcus pentosaceus ATCC 25745	kb_g_647_model_gf	Pediococcus_pentosaceus_ATCC_25745	Bacteria	Firmicutes	Bacilli	Lactobacillales	Lactobacillaceae	Pediococcus	Pediococcus pentosaceus	KBase	Facultative anaerobe	Saccharolytic, fermentative or respiratory	Positive		Laura Kutt	2016-04-18	kb_g_647_model_gf	Kbase	kb|g.647	Pediococcus pentosaceus ATCC 25745 (278197.10)	278197	639633049	1832387	568	1062	826
Propionibacterium acidipropionici ATCC 4875	kb_g_25121_model_gf	Propionibacterium_acidipropionici_ATCC_4875	Bacteria	Actinobacteria	Actinobacteria	Actinomycetales	Propionibacterineae	Propionibacterium	Propionibacterium acidipropionici	KBase	Facultative anaerobe	Saccharolytic, fermentative	Positive		chenry	2016-04-15	kb_g_25121_model_gf	Kbase	kb|g.25121	Propionibacterium acidipropionici ATCC 4875 (1171373.8)	1171373	2521172602	3656170	929	1375	1055
Propionibacterium granulosum DSM 20700	kb_g_207782_model_gf	Propionibacterium_granulosum_DSM_20700	Bacteria	Actinobacteria	Actinobacteria	Actinomycetales	Propionibacterineae	Propionibacterium	Propionibacterium granulosum	KBase	Facultative anaerobe	Saccharolytic, fermentative	Positive		chenry	2016-04-15	kb_g_207782_model_gf	Kbase	kb|g.207782		1160719	2602041680	2128234	549	1168	948
Propionibacterium jensenii DSM 20535	kb_g_207245_model_gf	Propionibacterium_jensenii_DSM_20535	Bacteria	Actinobacteria	Actinobacteria	Actinomycetales	Propionibacterineae	Propionibacterium	Propionibacterium jensenii	KBase	Facultative anaerobe	Saccharolytic, fermentative	Positive		chenry	2016-04-15	kb_g_207245_model_gf	Kbase	kb|g.207245		1122997	NA	3027984	769	1284	1033
Proteus mirabilis ATCC 35198	kb_g_1703_model_gf	Proteus_mirabilis_ATCC_35198	Bacteria	Proteobacteria	Gammaproteobacteria	Enterobacteriales	Enterobacteriaceae	Proteus	Proteus mirabilis	KBase	Facultative anaerobe	Fermentative, respiratory	Negative		Laura Kutt	2016-04-18	kb_g_1703_model_gf	Kbase	kb|g.1703		471881	NA	3749229	1264	1478	1096
Raoultella planticola ATCC 33531	kb_g_242501_model_gf	Raoultella_planticola_ATCC_33531	Bacteria	Proteobacteria	Gammaproteobacteria	Enterobacteriales	Enterobacteriaceae	Raoultella	Raoultella planticola	KBase	Facultative anaerobe	Fermentative, respiratory	Negative		Laura Kutt	2016-04-18	kb_g_242501_model_gf	Kbase	kb|g.242501		1005996	2588253798	5668028	1483	1896	1281
Roseomonas mucosa ATCC BAA-692	kb_g_242544_model_gf	Roseomonas_mucosa_ATCC_BAA_692	Bacteria	Proteobacteria	Alphaproteobacteria	Rhodospirillales	Acetobacteraceae	Roseomonas	Roseomonas mucosa	KBase	Facultative anaerobe	Saccharolytic, non-fermentative	Negative		Laura Kutt	2016-04-18	kb_g_242544_model_gf	Kbase	kb|g.242544		1448136	NA	4858440	1213	1557	1191
Serratia fonticola RB-25	kb_g_214943_model_gf	Serratia_fonticola_RB_25	Bacteria	Proteobacteria	Gammaproteobacteria	Enterobacteriales	Enterobacteriaceae	Serratia	Serratia fonticola	KBase	Facultative anaerobe	Fermentative, respiratory	Negative		Laura Kutt	2016-04-18	kb_g_214943_model_gf	Kbase	kb|g.214943		1441930	2558860259	5485588	1196	1744	1218
Serratia liquefaciens ATCC 27592	kb_g_210587_model_gf	Serratia_liquefaciens_ATCC_27592	Bacteria	Proteobacteria	Gammaproteobacteria	Enterobacteriales	Enterobacteriaceae	Serratia	Serratia liquefaciens	KBase	Facultative anaerobe	Fermentative, respiratory	Negative		Laura Kutt	2016-04-18	kb_g_210587_model_gf	Kbase	kb|g.210587		1346614	2563366574	5282719	1320	1789	1252
Staphylococcus arlettae CVD059	kb_g_25560_model_gf	Staphylococcus_arlettae_CVD059	Bacteria	Firmicutes	Bacilli	Bacillales	Staphylococcaceae	Staphylococcus	Staphylococcus arlettae	KBase	Facultative anaerobe	Saccharolytic, respiratory or fermentative	Positive		Laura Kutt	2016-04-18	kb_g_25560_model_gf	Kbase	kb|g.25560	Staphylococcus arlettae CVD059 (1212545.3)	1212545	2519899588	2565675	914	1449	1095
Staphylococcus cohnii hu-01	kb_g_213837_model_gf	Staphylococcus_cohnii_hu_01	Bacteria	Firmicutes	Bacilli	Bacillales	Staphylococcaceae	Staphylococcus	Staphylococcus cohnii	KBase	Facultative anaerobe	Saccharolytic, respiratory or fermentative	Positive		Laura Kutt	2016-04-18	kb_g_213837_model_gf	Kbase	kb|g.213837		1415164	NA	5697903	1132	1597	1180
Staphylococcus equorum subsp. equorum Mu2	kb_g_24945_model_gf	Staphylococcus_equorum_subsp_equorum_Mu2	Bacteria	Firmicutes	Bacilli	Bacillales	Staphylococcaceae	Staphylococcus	Staphylococcus equorum	KBase	Facultative anaerobe	Saccharolytic, respiratory or fermentative	Positive		Laura Kutt	2016-04-18	kb_g_24945_model_gf	Kbase	kb|g.24945	Staphylococcus equorum subsp. equorum Mu2 (1159488.5)	1159488	2529293016	2927171	944	1455	1089
Staphylococcus intermedius ATCC 27335	kb_g_31991_model_gf	Staphylococcus_intermedius_ATCC_27335	Bacteria	Firmicutes	Bacilli	Bacillales	Staphylococcaceae	Staphylococcus	Staphylococcus intermedius	KBase	Facultative anaerobe	Saccharolytic, respiratory or fermentative	Positive		Laura Kutt	2016-04-18	kb_g_31991_model_gf	Kbase	kb|g.31991		1338	2541047048	1951449	503	1049	828
Staphylococcus pettenkoferi VCU012	kb_g_28242_model_gf	Staphylococcus_pettenkoferi_VCU012	Bacteria	Firmicutes	Bacilli	Bacillales	Staphylococcaceae	Staphylococcus	Staphylococcus pettenkoferi	KBase	Facultative anaerobe	Saccharolytic, respiratory or fermentative	Positive		Laura Kutt	2016-04-18	kb_g_28242_model_gf	Kbase	kb|g.28242	Staphylococcus pettenkoferi VCU012 (904314.5)	904314	2529292787	2454960	822	1344	1042
Staphylococcus sciuri subsp. sciuri Z8	kb_g_244081_model_gf	Staphylococcus_sciuri_subsp_sciuri_Z8	Bacteria	Firmicutes	Bacilli	Bacillales	Staphylococcaceae	Staphylococcus	Staphylococcus sciuri	KBase	Facultative anaerobe	Saccharolytic, respiratory or fermentative	Positive		Laura Kutt	2016-04-18	kb_g_244081_model_gf	Kbase	kb|g.244081		1232666	2582580768	2620868	887	1446	1098
Staphylococcus simulans ACS-120-V-Sch1	kb_g_28050_model_gf	Staphylococcus_simulans_ACS_120_V_Sch1	Bacteria	Firmicutes	Bacilli	Bacillales	Staphylococcaceae	Staphylococcus	Staphylococcus simulans	KBase	Facultative anaerobe	Saccharolytic, respiratory or fermentative	Positive		Laura Kutt	2016-04-18	kb_g_28050_model_gf	Kbase	kb|g.28050	Staphylococcus simulans ACS-120-V-Sch1 (883166.5)	883166	2537562023	2639907	890	1445	1083
Staphylococcus vitulinus F1028	kb_g_25042_model_gf	Staphylococcus_vitulinus_F1028	Bacteria	Firmicutes	Bacilli	Bacillales	Staphylococcaceae	Staphylococcus	Staphylococcus vitulinus	KBase	Facultative anaerobe	Saccharolytic, respiratory or fermentative	Positive		Laura Kutt	2016-04-18	kb_g_25042_model_gf	Kbase	kb|g.25042		1167632	2548876999	2559484	831	1397	1071
Staphylococcus xylosus DMB3-Bh1	kb_g_245259_model_gf	Staphylococcus_xylosus_DMB3_Bh1	Bacteria	Firmicutes	Bacilli	Bacillales	Staphylococcaceae	Staphylococcus	Staphylococcus xylosus	KBase	Facultative anaerobe	Saccharolytic, respiratory or fermentative	Positive		Laura Kutt	2016-04-18	kb_g_245259_model_gf	Kbase	kb|g.245259		1353979	2588253750	2757557	866	1448	1087
Staphylococcus xylosus NJ	kb_g_31520_model_gf	Staphylococcus_xylosus_NJ	Bacteria	Firmicutes	Bacilli	Bacillales	Staphylococcaceae	Staphylococcus	Staphylococcus xylosus	KBase	Facultative anaerobe	Saccharolytic, respiratory or fermentative	Positive		Laura Kutt	2016-05-29	kb_g_31520_model_gf	Kbase	kb|g.31520	Staphylococcus xylosus NJ (1262650.3)	1262650	2551306492	2939263	977	1508	1114
Streptococcus dysgalactiae subsp. dysgalactiae ATCC 27957	kb_g_2862_model_gf	Streptococcus_dysgalactiae_subsp_dysgalactiae_ATCC_27957	Bacteria	Firmicutes	Bacilli	Lactobacillales	Streptococcaceae	Streptococcus	Streptococcus dysgalactiae	KBase	Facultative anaerobe	Saccharolytic, respiratory or fermentative	Positive		Laura Kutt	2016-04-18	kb_g_2862_model_gf	Kbase	kb|g.2862	Streptococcus dysgalactiae subsp. dysgalactiae ATCC 27957 (663952.3)	663952	2545824515	2136837	641	1149	895
Streptococcus gordonii str. Challis substr. CH1	kb_g_1638_model_gf	Streptococcus_gordonii_str_Challis_substr_CH1	Bacteria	Firmicutes	Bacilli	Lactobacillales	Streptococcaceae	Streptococcus	Streptococcus gordonii	KBase	Facultative anaerobe	Saccharolytic, respiratory or fermentative	Positive		Laura Kutt	2016-04-18	kb_g_1638_model_gf	Kbase	kb|g.1638	Streptococcus gordonii str. Challis substr. CH1 (467705.8)	467705	640753055	2196662	634	1232	932
Streptococcus lutetiensis 033	kb_g_206799_model_gf	Streptococcus_lutetiensis_033	Bacteria	Firmicutes	Bacilli	Lactobacillales	Streptococcaceae	Streptococcus	Streptococcus lutetiensis	KBase	Facultative anaerobe	Saccharolytic, respiratory or fermentative	Positive		Laura Kutt	2016-04-18	kb_g_206799_model_gf	Kbase	kb|g.206799		1076934	2554235351	1975547	587	1152	888
Streptococcus mitis NCTC 12261	kb_g_510_model_gf	Streptococcus_mitis_NCTC_12261	Bacteria	Firmicutes	Bacilli	Lactobacillales	Streptococcaceae	Streptococcus	Streptococcus mitis	KBase	Facultative anaerobe	Saccharolytic, respiratory or fermentative	Positive		Laura Kutt	2016-04-18	kb_g_510_model_gf	Kbase	kb|g.510	Streptococcus mitis NCTC 12261 (246201.1)	246201	NA	2045857	613	1098	836
Streptococcus parasanguinis ATCC 903	kb_g_3590_model_gf	Streptococcus_parasanguinis_ATCC_903	Bacteria	Firmicutes	Bacilli	Lactobacillales	Streptococcaceae	Streptococcus	Streptococcus parasanguinis	KBase	Facultative anaerobe	Saccharolytic, respiratory or fermentative	Positive		Laura Kutt	2016-04-18	kb_g_3590_model_gf	Kbase	kb|g.3590	Streptococcus parasanguinis ATCC 903 (888048.3)	888048	NA	2131530	625	1162	888
Streptococcus parauberis KCTC 11537	kb_g_3766_model_gf	Streptococcus_parauberis_KCTC_11537	Bacteria	Firmicutes	Bacilli	Lactobacillales	Streptococcaceae	Streptococcus	Streptococcus parauberis	KBase	Facultative anaerobe	Saccharolytic, respiratory or fermentative	Positive		Laura Kutt	2016-04-18	kb_g_3766_model_gf	Kbase	kb|g.3766	Streptococcus parauberis KCTC 11537 (936154.3)	936154	650716090	2143887	664	1186	900
Streptococcus sanguinis SK36	kb_g_1182_model_gf	Streptococcus_sanguinis_SK36	Bacteria	Firmicutes	Bacilli	Lactobacillales	Streptococcaceae	Streptococcus	Streptococcus sanguinis	KBase	Facultative anaerobe	Saccharolytic, respiratory or fermentative	Positive		Laura Kutt	2016-04-18	kb_g_1182_model_gf	Kbase	kb|g.1182	Streptococcus sanguinis SK36 (388919.8)	388919	640069334	2388435	703	1285	979
Streptococcus uberis 0140J	kb_g_405_model_gf	Streptococcus_uberis_0140J	Bacteria	Firmicutes	Bacilli	Lactobacillales	Streptococcaceae	Streptococcus	Streptococcus uberis	KBase	Facultative anaerobe	Saccharolytic, respiratory or fermentative	Positive		Laura Kutt	2016-04-18	kb_g_405_model_gf	Kbase	kb|g.405	Streptococcus uberis 0140J (218495.3)	218495	643348578	1852352	633	1181	908
Streptococcus vestibularis F0396	kb_g_3655_model_gf	Streptococcus_vestibularis_F0396	Bacteria	Firmicutes	Bacilli	Lactobacillales	Streptococcaceae	Streptococcus	Streptococcus vestibularis	KBase	Facultative anaerobe	Saccharolytic, respiratory or fermentative	Positive		Laura Kutt	2016-04-18	kb_g_3655_model_gf	Kbase	kb|g.3655	Streptococcus vestibularis F0396 (904306.3)	904306	649990017	2022289	605	1144	874
Sutterella parvirubra YIT 11816	kb_g_27712_model_gf	Sutterella_parvirubra_YIT_11816	Bacteria	Proteobacteria	Betaproteobacteria	Burkholderiales	Suterellaceae	Sutterella	Sutterella parvirubra	KBase	Facultative anaerobe	Fermentative, respiratory	Negative		Laura Kutt	2016-04-19	kb_g_27712_model_gf	Kbase	kb|g.27712		762967	2513237371	2374505	521	1013	837
Tatumella ptyseos ATCC 33301	kb_g_206562_model_gf	Tatumella_ptyseos_ATCC_33301	Bacteria	Proteobacteria	Gammaproteobacteria	Enterobacteriales	Enterobacteriaceae	Tatumella	Tatumella ptyseos	KBase	Facultative anaerobe	Fermentative, respiratory	Negative		Laura Kutt	2016-04-18	kb_g_206562_model_gf	Kbase	kb|g.206562		1005995	2671180926	3539047	876	1523	1106
Trabulsiella guamensis ATCC 49490	kb_g_244739_model_gf	Trabulsiella_guamensis_ATCC_49490	Bacteria	Proteobacteria	Gammaproteobacteria	Enterobacteriales	Enterobacteriaceae	Trabulsiella	Trabulsiella guamensis	KBase	Facultative anaerobe	Fermentative, respiratory	Negative		Laura Kutt	2016-04-18	kb_g_244739_model_gf	Kbase	kb|g.244739		1005994	2588253800	4929751	1130	1709	1177
Ureaplasma parvum serovar 1 str. ATCC 27813	kb_g_1887_model_gf	Ureaplasma_parvum_serovar_1_str_ATCC_27813	Bacteria	Tenericutes	Mollicutes	Mycoplasmatales	Mycoplasmataceae	Ureaplasma	Ureaplasma parvum	KBase	Facultative anaerobe	Utilize urea	Positive		Laura Kutt	2016-04-19	kb_g_1887_model_gf	Kbase	kb|g.1887	Ureaplasma parvum serovar 1 str. ATCC 27813 (515608.3)	515608	NA	748569	213	688	527
Ureaplasma urealyticum serovar 8 str. ATCC 27618	kb_g_2647_model_gf	Ureaplasma_urealyticum_serovar_8_str_ATCC_27618	Bacteria	Tenericutes	Mollicutes	Mycoplasmatales	Mycoplasmataceae	Ureaplasma	Ureaplasma urealyticum	KBase	Facultative anaerobe	Utilize urea	Positive		Laura Kutt	2016-04-19	kb_g_2647_model_gf	Kbase	kb|g.2647	Ureaplasma urealyticum serovar 8 str. ATCC 27618 (626095.3)	626095	645951872	881828	219	687	527
Vibrio furnissii NCTC 11218	kb_g_3645_model_gf	Vibrio_furnissii_NCTC_11218	Bacteria	Proteobacteria	Gammaproteobacteria	Vibrionales	Vibrionaceae	Vibrio	Vibrio furnissii	KBase	Facultative anaerobe	Saccharolytic, fermentative	Positive		Laura Kutt	2016-04-19	kb_g_3645_model_gf	Kbase	kb|g.3645	Vibrio furnissii NCTC 11218 (903510.3)	903510	650377984	4916408	1216	1656	1175
Vibrio mimicus MB-451	kb_g_2920_model_gf	Vibrio_mimicus_MB_451	Bacteria	Proteobacteria	Gammaproteobacteria	Vibrionales	Vibrionaceae	Vibrio	Vibrio mimicus	KBase	Facultative anaerobe	Saccharolytic, fermentative	Positive		Laura Kutt	2016-04-19	kb_g_2920_model_gf	Kbase	kb|g.2920	Vibrio mimicus MB-451 (675806.3)	675806	647000340	4313453	1012	1532	1100
Vibrio parahaemolyticus RIMD 2210633	kb_g_421_model_gf	Vibrio_parahaemolyticus_RIMD_2210633	Bacteria	Proteobacteria	Gammaproteobacteria	Vibrionales	Vibrionaceae	Vibrio	Vibrio parahaemolyticus	KBase	Facultative anaerobe	Fermentative, respiratory	Negative		Laura Kutt	2016-04-19	kb_g_421_model_gf	Kbase	kb|g.421	Vibrio parahaemolyticus RIMD 2210633 (223926.1)	223926	637000335	5165770	1093	1581	1127
Weissella cibaria KACC 11862	kb_g_28337_model_gf	Weissella_cibaria_KACC_11862	Bacteria	Firmicutes	Bacilli	Lactobacillales	Leuconostocaceae	Leuconostoc	Weissella cibaria	KBase	Facultative anaerobe	Fermentative, respiratory	Negative		Laura Kutt	2016-04-18	kb_g_28337_model_gf	Kbase	kb|g.28337	Weissella cibaria KACC 11862 (911104.3)	911104	651324108	2317857	640	1088	868
Weissella confusa LBAE C39-2	kb_g_24438_model_gf	Weissella_confusa_LBAE_C39_2	Bacteria	Firmicutes	Bacilli	Lactobacillales	Leuconostocaceae	Leuconostoc	Weissella confusa	KBase	Facultative anaerobe	Fermentative, respiratory	Negative		Laura Kutt	2016-04-18	kb_g_24438_model_gf	Kbase	kb|g.24438	Weissella confusa LBAE C39-2 (1127131.3)	1127131	2519103086	2284024	605	1069	847
Yersinia bercovieri ATCC 43970	kb_g_1013_model_gf	Yersinia_bercovieri_ATCC_43970	Bacteria	Proteobacteria	Gammaproteobacteria	Enterobacteriales	Enterobacteriaceae	Yersina	Yersinia bercovieri	KBase	Facultative anaerobe	Fermentative, respiratory	Negative		Laura Kutt	2016-04-18	kb_g_1013_model_gf	Kbase	kb|g.1013	Yersinia bercovieri ATCC 43970 (349968.3)	349968	638341238	4301412	1121	1601	1162
Yersinia enterocolitica subsp. enterocolitica 8081	kb_g_26596_model_gf	Yersinia_enterocolitica_subsp_enterocolitica_8081	Bacteria	Proteobacteria	Gammaproteobacteria	Enterobacteriales	Enterobacteriaceae	Yersina	Yersinia enterocolitica	KBase	Facultative anaerobe	Fermentative, respiratory	Negative		Laura Kutt	2016-04-18	kb_g_26596_model_gf	Kbase	kb|g.26596	Yersinia enterocolitica subsp. enterocolitica 8081 (393305.7)	393305	640069335	4683620	1156	1654	1186
Yersinia frederiksenii ATCC 33641	kb_g_1009_model_gf	Yersinia_frederiksenii_ATCC_33641	Bacteria	Proteobacteria	Gammaproteobacteria	Enterobacteriales	Enterobacteriaceae	Yersina	Yersinia frederiksenii	KBase	Facultative anaerobe	Fermentative, respiratory	Negative		Laura Kutt	2016-04-18	kb_g_1009_model_gf	Kbase	kb|g.1009	Yersinia frederiksenii ATCC 33641 (349966.3)	349966	638341239	4845578	1287	1729	1214
Yokenella regensburgei ATCC 43003	kb_g_23117_model_gf	Yokenella_regensburgei_ATCC_43003	Bacteria	Proteobacteria	Gammaproteobacteria	Enterobacteriales	Enterobacteriaceae	Yokenella	Yokenella regensburgei	KBase	Facultative anaerobe	Saccharolytic, fermentative or respiratory	Positive		Laura Kutt	2016-04-18	kb_g_23117_model_gf	Kbase	kb|g.23117	Yokenella regensburgei ATCC 43003 (1002368.3)	1002368	2534682241	4681132	1300	1772	1225
Arcobacter butzleri RM4018	kb_g_1095_model_gf	Arcobacter_butzleri_RM4018	Bacteria	Proteobacteria	Epsilonproteobacteria	Campylobacterales	Campylobacteraceae	Arcobacter	Arcobacter butzleri	KBase	Microaerophile	Non-fermentative, asaccharolytic	Negative		Laura Kutt	2016-04-18	kb_g_1095_model_gf	Kbase	kb|g.1095	Arcobacter butzleri RM4018 (367737.4)	367737	640753004	2341251	622	1073	899
Burkholderia cepacia GG4	kb_g_23290_model_gf	Burkholderia_cepacia_GG4	Bacteria	Proteobacteria	Betaproteobacteria	Burkholderiales	Burkholderiaceae	Burkholderia	Burkholderia cepacia	KBase	Microaerophile	Non-fermentative, asaccharolytic	Negative		Laura Kutt	2016-04-18	kb_g_23290_model_gf	Kbase	kb|g.23290	Burkholderia cepacia GG4 (1009846.3)	1009846	2521172695	6467321	1545	1759	1262
Campylobacter fetus subsp. fetus 82-40	kb_g_1066_model_gf	Campylobacter_fetus_subsp_fetus_82_40	Bacteria	Proteobacteria	Epsilonproteobacteria	Campylobacterales	Campylobacteraceae	Campylobacter	Campylobacter fetus	KBase	Microaerophile	Non-fermentative, asaccharolytic	Negative		Laura Kutt	2016-04-18	kb_g_1066_model_gf	Kbase	kb|g.1066	Campylobacter fetus subsp. fetus 82-40 (360106.5)	360106	639633016	1773615	580	1073	875
Campylobacter hyointestinalis subsp. hyointestinalis LMG 9260	kb_g_240203_model_gf	Campylobacter_hyointestinalis_subsp_hyointestinalis_LMG_9260	Bacteria	Proteobacteria	Epsilonproteobacteria	Campylobacterales	Campylobacteraceae	Campylobacter	Campylobacter hyointestinalis	KBase	Microaerophile	Non-fermentative, asaccharolytic	Negative		Laura Kutt	2016-04-18	kb_g_240203_model_gf	Kbase	kb|g.240203		1031746	NA	1733268	578	1033	907
Campylobacter lari RM2100	kb_g_726_model_gf	Campylobacter_lari_RM2100	Bacteria	Proteobacteria	Epsilonproteobacteria	Campylobacterales	Campylobacteraceae	Campylobacter	Campylobacter lari	KBase	Microaerophile	Non-fermentative, asaccharolytic	Negative		Laura Kutt	2016-04-18	kb_g_726_model_gf	Kbase	kb|g.726	Campylobacter lari RM2100 (306263.1)	306263	643692014	1571661	509	1008	817
Campylobacter rectus RM3267	kb_g_2258_model_gf	Campylobacter_rectus_RM3267	Bacteria	Proteobacteria	Epsilonproteobacteria	Campylobacterales	Campylobacteraceae	Campylobacter	Campylobacter rectus	KBase	Microaerophile	Non-fermentative, asaccharolytic	Negative		Laura Kutt	2016-04-18	kb_g_2258_model_gf	Kbase	kb|g.2258	Campylobacter rectus RM3267 (553218.4)	553218	643886009	2513107	551	997	862
Fusobacterium russii ATCC 25533	kb_g_31680_model_gf	Fusobacterium_russii_ATCC_25533	Bacteria	Fusobacteria	Fusobacteriia	Fusobacteriales	Fusobacteriaceae	Fusobacterium	Fusobacterium russii	KBase	Microaerophile	Ferments amino acids	Negative		Laura Kutt	2016-04-18	kb_g_31680_model_gf	Kbase	kb|g.31680	Fusobacterium russii ATCC 25533 (1278306.3)	1278306	NA	1935478	585	1108	888
Afipia birgiae 34632	kb_g_25402_model_gf	Afipia_birgiae_34632	Bacteria	Proteobacteria	Alphaproteobacteria	Rhizobiales	Brucellaceae	Alfipia	Afipia birgiae	KBase	Obligate aerobe	Respiratory	Negative		Laura Kutt	2016-04-18	kb_g_25402_model_gf	Kbase	kb|g.25402	Afipia birgiae 34632 (1197906.5)	1197906	2551306146	5245459	1172	1467	1114
Bradyrhizobium elkanii USDA 76	kb_g_32186_model_gf	Bradyrhizobium_elkanii_USDA_76	Bacteria	Proteobacteria	Alphaproteobacteria	Rhizobiales	Bradyrhizobiaceae	Bradyrhizobium	Bradyrhizobium elkanii	KBase	Obligate aerobe	Respiratory	Negative		Laura Kutt	2016-04-18	kb_g_32186_model_gf	Kbase	kb|g.32186	Bradyrhizobium elkanii USDA 76 (398525.3)	398525	NA	9482467	1726	1605	1230
Curtobacterium flaccumfaciens UCD-AKU	kb_g_31863_model_gf	Curtobacterium_flaccumfaciens_UCD_AKU	Bacteria	Actinobacteria	Actinobacteria	Actinomycetales	Microbacteriaceae	Curtobacterium	Curtobacterium flaccumfaciens	KBase	Obligate aerobe	Saccharolytic	Positive		chenry	2016-04-15	kb_g_31863_model_gf	Kbase	kb|g.31863	Curtobacterium flaccumfaciens UCD-AKU (1292022.3)	1292022	2547132189	3692614	821	1302	1026
Dermacoccus nishinomiyaensis	kb_g_244937_model_gf	Dermacoccus_nishinomiyaensis	Bacteria	Actinobacteria	Actinobacteria	Actinomycetales	Dermacoccaceae	Dermacoccus	Dermacoccus nishinomiyaensis	KBase	Obligate aerobe	Saccharolytic, respiratory	Positive		chenry	2016-04-15	kb_g_244937_model_gf	Kbase	kb|g.244937		1274	2588253755	3113642	740	1325	1050
Dietzia cinnamea P4	kb_g_28335_model_gf	Dietzia_cinnamea_P4	Bacteria	Actinobacteria	Actinobacteria	Actinomycetales	Dietziaceae	Dietzia	Dietzia cinnamea	KBase	Obligate aerobe	Saccharolytic	Positive		chenry	2016-04-15	kb_g_28335_model_gf	Kbase	kb|g.28335		910954	649989929	3555295	763	1286	1032
Gordonia rubripertincta NBRC 101908	kb_g_23931_model_gf	Gordonia_rubripertincta_NBRC_101908	Bacteria	Actinobacteria	Actinobacteria	Actinomycetales	Gordoniaceae	Gordonia	Gordonia rubripertincta	KBase	Obligate aerobe	Saccharolytic	Positive		chenry	2016-04-15	kb_g_23931_model_gf	Kbase	kb|g.23931	Gordonia rubripertincta NBRC 101908 (1077975.4)	1077975	2523231045	5204225	1209	1530	1143
Kocuria rhizophila DC2201	kb_g_1142_model_gf	Kocuria_rhizophila_DC2201	Bacteria	Actinobacteria	Actinobacteria	Actinomycetales	Micrococcaceae	Kocuria	Kocuria rhizophila	KBase	Obligate aerobe	Saccharolytic	Positive		chenry	2016-04-15	kb_g_1142_model_gf	Kbase	kb|g.1142	Kocuria rhizophila DC2201 (378753.3)	378753	642555133	2697540	753	1242	974
Microbacterium oleivorans NBRC 103075	kb_g_241914_model_gf	Microbacterium_oleivorans_NBRC_103075	Bacteria	Actinobacteria	Actinobacteria	Micrococcales	Microbacteriaceae	Microbacterium	Microbacterium oleivorans	KBase	Obligate aerobe	Saccharolytic, respiratory	Positive		chenry	2016-04-15	kb_g_241914_model_gf	Kbase	kb|g.241914		1223528	2576861779	2898622	757	1354	1075
Acidaminococcus fermentans DSM 20731	kb_g_2555_model_gf	Acidaminococcus_fermentans_DSM_20731	Bacteria	Firmicutes	Negativicutes	Acidaminococcales	Acidiaminococcaceae	Acidaminococcus	Acidaminococcus fermentans	KBase	Obligate anaerobe	Fermentative	Negative		Laura Kutt	2016-04-17	kb_g_2555_model_gf	Kbase	kb|g.2555	Acidaminococcus fermentans DSM 20731 (591001.3)	591001	646311901	2329769	646	1090	903
Alistipes finegoldii DSM 17242	kb_g_27343_model_gf	Alistipes_finegoldii_DSM_17242	Bacteria	Bacteroidetes	Bacteroidia	Bacteroidales	Rikenellaceae	Alistipes	Alistipes finegoldii	KBase	Obligate anaerobe	Saccharolytic, fermentative	Negative		Laura Kutt	2016-04-17	kb_g_27343_model_gf	Kbase	kb|g.27343	Alistipes finegoldii DSM 17242 (679935.3)	679935	2509601035	3734239	667	1128	875
Alistipes indistinctus YIT 12060	kb_g_27472_model_gf	Alistipes_indistinctus_YIT_12060	Bacteria	Bacteroidetes	Bacteroidia	Bacteroidales	Rikenellaceae	Alistipes	Alistipes indistinctus	KBase	Obligate anaerobe	Saccharolytic, fermentative	Negative		Laura Kutt	2016-04-17	kb_g_27472_model_gf	Kbase	kb|g.27472	Alistipes indistinctus YIT 12060 (742725.3)	742725	2513237277	2850978	675	1208	985
Alistipes onderdonkii DSM 19147	kb_g_29550_model_gf	Alistipes_onderdonkii_DSM_19147	Bacteria	Bacteroidetes	Bacteroidia	Bacteroidales	Rikenellaceae	Alistipes	Alistipes onderdonkii	KBase	Obligate anaerobe	Saccharolytic, fermentative	Negative		Laura Kutt	2016-04-17	kb_g_29550_model_gf	Kbase	kb|g.29550	Alistipes onderdonkii DSM 19147 (1120974.3)	1203611	NA	3864643	662	1095	898
Alistipes shahii WAL 8301	kb_g_3099_model_gf	Alistipes_shahii_WAL_8301	Bacteria	Bacteroidetes	Bacteroidia	Bacteroidales	Rikenellaceae	Alistipes	Alistipes shahii	KBase	Obligate anaerobe	Saccharolytic, fermentative	Negative		Laura Kutt	2016-04-17	kb_g_3099_model_gf	Kbase	kb|g.3099	Alistipes shahii WAL 8301 (717959.3)	717959	650377904	3763317	635	1056	856
Alloprevotella tannerae ATCC 51259	kb_g_2651_model_gf	Alloprevotella_tannerae_ATCC_51259	Bacteria	Bacteroidetes	Bacteroidia	Bacteroidales	Prevotellaceae	Alloprevotella	Alloprevotella tannerae	KBase	Obligate anaerobe	Saccharolytic, fermentative	Negative		Laura Kutt	2016-04-17	kb_g_2651_model_gf	Kbase	kb|g.2651		626522	NA	5160023	810	904	772
Anaerococcus prevotii DSM 20548	kb_g_2043_model_gf	Anaerococcus_prevotii_DSM_20548	Bacteria	Firmicutes	Tissierellia	Tissierellales	Peptoniphilaceae	Anaerococcus	Anaerococcus prevotii	KBase	Obligate anaerobe	Saccharolytic, fermentative	Positive		Laura Kutt	2016-04-18	kb_g_2043_model_gf	Kbase	kb|g.2043	Anaerococcus prevoti prevotii DSM 20548 (525919.4)	525919	644736326	1998633	538	1056	810
Anaerococcus vaginalis ATCC 51170	kb_g_2788_model_gf	Anaerococcus_vaginalis_ATCC_51170	Bacteria	Firmicutes	Tissierellia	Tissierellales	Peptoniphilaceae	Anaerococcus	Anaerococcus vaginalis	KBase	Obligate anaerobe	Saccharolytic, fermentative	Positive		Laura Kutt	2016-04-18	kb_g_2788_model_gf	Kbase	kb|g.2788	Anaerococcus vaginalis ATCC 51170 (655811.4)	655811	NA	1891767	517	1122	861
Blautia obeum ATCC 29174	kb_g_1354_model_gf	Blautia_obeum_ATCC_29174	Bacteria	Firmicutes	Clostridia	Clostridiales	Lachnospiraceae	Blautia	Blautia obeum	KBase	Obligate anaerobe	Saccharolytic, fermentative	Positive		Laura Kutt	2016-04-18	kb_g_1354_model_gf	Kbase	kb|g.1354		411459	NA	3625508	748	1199	963
Blautia wexlerae DSM 19850	kb_g_207068_model_gf	Blautia_wexlerae_DSM_19850	Bacteria	Firmicutes	Clostridia	Clostridiales	Lachnospiraceae	Blautia	Blautia wexlerae	KBase	Obligate anaerobe	Saccharolytic, fermentative	Positive		Laura Kutt	2016-04-18	kb_g_207068_model_gf	Kbase	kb|g.207068		1121115	NA	4508468	855	1248	1007
Brachyspira pilosicoli B2904	kb_g_24488_model_gf	Brachyspira_pilosicoli_B2904	Bacteria	Spirochaetes	Spirochaetia	Spirochaetales	Spirochaetaceae	Brachyspira	Brachyspira pilosicoli	KBase	Obligate anaerobe	Saccharolytic	Negative		Laura Kutt	2016-04-19	kb_g_24488_model_gf	Kbase	kb|g.24488	Brachyspira pilosicoli B2904 (1133568.3)	1133568	2519103103	2765477	726	1191	948
Brevundimonas diminuta 470-4	kb_g_29103_model_gf	Brevundimonas_diminuta_470_4	Bacteria	Proteobacteria	Alphaproteobacteria	Caulobacterales	Caulobacteraceae	Brevundimonas	Brevundimonas diminuta	KBase	Obligate anaerobe	Respiratory	Negative		Laura Kutt	2016-04-18	kb_g_29103_model_gf	Kbase	kb|g.29103	Brevundimonas diminuta 470-4 (1035191.3)	1035191	2531839707	3335922	754	1293	980
Bulleidia extructa W1219	kb_g_2936_model_gf	Bulleidia_extructa_W1219	Bacteria	Firmicutes	Erysipelotrichia	Erysipelotrichales	Erysipelotrichaceae	Bulleidia	Bulleidia extructa	KBase	Obligate anaerobe	Saccharolytic, fermentative	Positive		Laura Kutt	2016-04-18	kb_g_2936_model_gf	Kbase	kb|g.2936	Bulleidia extructa W1219 (679192.3)	679192	647000218	1419583	368	935	743
Butyricimonas virosa DSM 23226	kb_g_207074_model_gf	Butyricimonas_virosa_DSM_23226	Bacteria	Bacteroidetes	Bacteroidia	Bacteroidales	Porphyromonadaceae	Butyricimonas	Butyricimonas virosa	KBase	Obligate anaerobe	Saccharolytic, fermentative	Negative		chenry	2016-04-15	kb_g_207074_model_gf	Kbase	kb|g.207074		1121130	NA	4715876	622	1221	976
Cellulosilyticum lentocellum DSM 5427	kb_g_2732_model_gf	Cellulosilyticum_lentocellum_DSM_5427	Bacteria	Firmicutes	Clostridia	Clostridiales	Lachnospiraceae	Cellulosilyticum	Cellulosilyticum lentocellum	KBase	Obligate anaerobe	Saccharolytic, fermentative	Negative		Laura Kutt	2016-04-18	kb_g_2732_model_gf	Kbase	kb|g.2732		642492	NA	4694640	778	1237	948
Cetobacterium somerae ATCC BAA-47401	kb_g_209858_model_gf	Cetobacterium_somerae_ATCC_BAA_47401	Bacteria	Fusobacteria	Fusobacteriia	Fusobacteriales	Fusobacteriaceae	Cetobacterium	Cetobacterium somerae	KBase	Obligate anaerobe	Saccharolytic, fermentative	Negative		Laura Kutt	2016-04-18	kb_g_209858_model_gf	Kbase	kb|g.209858		1319815	2558860278	3064648	846	1323	1030
Cloacibacillus evryensis DSM 19522	kb_g_216301_model_gf	Cloacibacillus_evryensis_DSM_19522	Bacteria	Synergistetes	Synergistia	Synergistales	Synergistaceae	Cloacibacillus	Cloacibacillus evryensis	KBase	Obligate anaerobe	Asaccharolytic, fermentative	Negative		Laura Kutt	2016-04-19	kb_g_216301_model_gf	Kbase	kb|g.216301		866499	NA	3488364	874	1216	995
Clostridium bifermentans ATCC 19299	kb_g_208271_model_gf	Clostridium_bifermentans_ATCC_19299	Bacteria	Firmicutes	Clostridia	Clostridiales	Peptostreptococcaceae	Paraclostridium	Clostridium bifermentans	KBase	Obligate anaerobe	Saccharolytic, fermentative, proteolytic	Positive		Laura Kutt	2016-04-18	kb_g_208271_model_gf	Kbase	kb|g.208271		1233170	NA	3540719	768	1256	974
Clostridium citroniae WAL-17108	kb_g_27477_model_gf	Clostridium_citroniae_WAL_17108	Bacteria	Firmicutes	Clostridia	Clostridiales	Lachnospiraceae	Lachnoclostridium	Clostridium citroniae	KBase	Obligate anaerobe	Saccharolytic, fermentative	Negative		Laura Kutt	2016-04-18	kb_g_27477_model_gf	Kbase	kb|g.27477	Clostridium citroniae WAL-17108 (742733.3)	742733	2513237360	6624812	1466	1353	1033
Clostridium glycolicum ATCC 14880 = DSM 1288	kb_g_207085_model_gf	Clostridium_glycolicum_ATCC_14880	Bacteria	Firmicutes	Clostridia	Clostridiales	Peptostreptococcaceae	Terrisporobacter	Clostridium glycolicum	KBase	Obligate anaerobe	Saccharolytic, fermentative	Positive		Laura Kutt	2016-04-18	kb_g_207085_model_gf	Kbase	kb|g.207085	Clostridium glycolicum ATCC 14880 (1121315.3)	1121315	NA	4018741	983	1327	1009
Clostridium hathewayi 12489931	kb_g_32467_model_gf	Clostridium_hathewayi_12489931	Bacteria	Firmicutes	Clostridia	Clostridiales	Lachnospiraceae	Hungatella	Clostridium hathewayi	KBase	Obligate anaerobe	Saccharolytic, fermentative	Negative		Laura Kutt	2016-05-30	kb_g_32467_model_gf	Kbase	kb|g.32467	Clostridium hathewayi 12489931 (999412.4)	999412	2534682211	6848759	1339	1348	1023
Clostridium hathewayi DSM 13479	kb_g_26553_model_gf	Clostridium_hathewayi_DSM_13479	Bacteria	Firmicutes	Clostridia	Clostridiales	Lachnospiraceae	Hungatella	Clostridium hathewayi	KBase	Obligate anaerobe	Saccharolytic, fermentative	Negative		Laura Kutt	2016-04-18	kb_g_26553_model_gf	Kbase	kb|g.26553		566550	NA	7163884	1079	1312	1000
Clostridium indolis DSM 755	kb_g_209340_model_gf	Clostridium_indolis_DSM_755	Bacteria	Firmicutes	Clostridia	Clostridiales	Lachnospiraceae	Lachnoclostridium	Clostridium indolis	KBase	Obligate anaerobe	Saccharolytic, fermentative	Positive		Laura Kutt	2016-04-18	kb_g_209340_model_gf	Kbase	kb|g.209340		1304881	2524614838	6383701	1476	1420	1090
Clostridium methoxybenzovorans SR3	kb_g_209093_model_gf	Clostridium_methoxybenzovorans_SR3	Bacteria	Firmicutes	Clostridia	Clostridiales	Lachnospiraceae	Lachnoclostridium	Clostridium methoxybenzovorans	KBase	Obligate anaerobe	Saccharolytic, fermentative, utilizes methoxybenzoic acid	Positive		Laura Kutt	2016-04-18	kb_g_209093_model_gf	Kbase	kb|g.209093		1286820	2526164529	7085377	1489	1420	1093
Clostridium saccharogumia DSM 17460	kb_g_240337_model_gf	Clostridium_saccharogumia_DSM_17460	Bacteria	Firmicutes	Erysipelotrichia	Erysipelotrichales	Erysipelotrichaceae	Erysipelatoclostridium	Clostridium saccharogumia	KBase	Obligate anaerobe	Saccharolytic, fermentative	Variable		Laura Kutt	2016-04-18	kb_g_240337_model_gf	Kbase	kb|g.240337		1121333	NA	3141523	671	1214	948
Clostridium sordellii ATCC 9714	kb_g_209151_model_gf	Clostridium_sordellii_ATCC_9714	Bacteria	Firmicutes	Clostridia	Clostridiales	Peptostreptococcaceae	Paeniclostridium	Clostridium sordellii	KBase	Obligate anaerobe	Saccharolytic, fermentative	Positive		Laura Kutt	2016-04-18	kb_g_209151_model_gf	Kbase	kb|g.209151		1292036	2563367177	3552922	1303	1264	992
Clostridium sticklandii DSM 519	kb_g_1828_model_gf	Clostridium_sticklandii_DSM_519	Bacteria	Firmicutes	Clostridia	Clostridiales	Peptostreptococcaceae	Peptoclostridium	Clostridium sticklandii	KBase	Obligate anaerobe	Proteolytic, non-sachharolytic	Positive		Laura Kutt	2016-04-18	kb_g_1828_model_gf	Kbase	kb|g.1828	Clostridium sticklandii DSM 519 (499177.3)	499177	649633033	2715461	699	1261	955
Clostridium viride DSM 6836	kb_g_240353_model_gf	Clostridium_viride_DSM_6836	Bacteria	Firmicutes	Clostridia	Clostridiales	Ruminococcaceae	Ruminiclostridium	Clostridium viride	KBase	Obligate anaerobe	Non-saccharolytic	Positive		Laura Kutt	2016-04-18	kb_g_240353_model_gf	Kbase	kb|g.240353		1121344	NA	2414458	542	1117	910
Coprococcus catus GD/7	kb_g_3102_model_gf	Coprococcus_catus_GD_7	Bacteria	Firmicutes	Clostridia	Clostridiales	Lachnospiraceae	Coprococcus	Coprococcus catus	KBase	Obligate anaerobe	Saccharolytic, fermentative	Positive		Laura Kutt	2016-04-18	kb_g_3102_model_gf	Kbase	kb|g.3102	Coprococcus catus GD/7 (717962.3)	717962	650377925	3522704	819	1200	963
Dialister succinatiphilus YIT 11850	kb_g_27482_model_gf	Dialister_succinatiphilus_YIT_11850	Bacteria	Firmicutes	Negativicutes	Veillonellales	Veillonellaceae	Dialister	Dialister succinatiphilus	KBase	Obligate anaerobe	Fermentative	Negative		Laura Kutt	2016-04-18	kb_g_27482_model_gf	Kbase	kb|g.27482	Dialister succinatiphilus YIT 11850 (742743.3)	742743	2513237349	2457811	630	1114	890
Dorea formicigenerans ATCC 27755	kb_g_1356_model_gf	Dorea_formicigenerans_ATCC_27755	Bacteria	Firmicutes	Clostridia	Clostridiales	Lachnospiraceae	Dorea	Dorea formicigenerans	KBase	Obligate anaerobe	Saccharolytic, fermentative	Positive		Laura Kutt	2016-04-18	kb_g_1356_model_gf	Kbase	kb|g.1356	Dorea formicigenerans ATCC 27755 (411461.4)	411461	641736133	3186031	735	1231	980
Eggerthia catenaformis OT 569 = DSM 20559	kb_g_32469_model_gf	Eggerthia_catenaformis_OT_569	Bacteria	Firmicutes	Erysipelotrichia	Erysipelotrichales	Erysipelotrichaceae	Eggerthia	Eggerthia catenaformis	KBase	Obligate anaerobe	Saccharolytic, fermentative	Positive		Laura Kutt	2016-04-18	kb_g_32469_model_gf	Kbase	kb|g.32469	Eggerthia catenaformis OT 569 = DSM 20559 (999415.3)	999415	2537561938	1935589	559	1149	891
Eubacterium desmolans ATCC 43058	kb_g_241166_model_gf	Eubacterium_desmolans_ATCC_43058	Bacteria	Firmicutes	Clostridia	Clostridiales	Ruminococcaceae	Eubacterium	Eubacterium desmolans	KBase	Obligate anaerobe		Positive		Laura Kutt	2016-04-18	kb_g_241166_model_gf	Kbase	kb|g.241166		1408437	NA	2643795	592	1151	957
Filifactor alocis ATCC 35896	kb_g_26890_model_gf	Filifactor_alocis_ATCC_35896	Bacteria	Firmicutes	Clostridia	Clostridiales	Peptostreptococcaceae	Filifactor	Filifactor alocis	KBase	Obligate anaerobe		Negative		Laura Kutt	2016-04-18	kb_g_26890_model_gf	Kbase	kb|g.26890	Filifactor alocis ATCC 35896 (546269.3)	546269	2511231077	1931012	440	1016	814
Finegoldia magna ATCC 29328	kb_g_927_model_gf	Finegoldia_magna_ATCC_29328	Bacteria	Firmicutes	Tissierellia	Tissierellales	Peptoniphilaceae	Finegoldia	Finegoldia magna	KBase	Obligate anaerobe	Asaccharolytic, peptone and amino acid converted to acetate	Positive		Laura Kutt	2016-04-18	kb_g_927_model_gf	Kbase	kb|g.927	Finegoldia magna ATCC 29328 (334413.6)	334413	641522627	1986740	453	891	727
Kallipyga massiliensis ph2	kb_g_206992_model_gf	Kallipyga_massiliensis_ph2	Bacteria	Firmicutes	Tissierellia	unclassified Tissierellia	unclassified Tissierellia	Kallipyga	Kallipyga massiliensis	KBase	Obligate anaerobe	Saccharolytic, fermentative	Positive		Laura Kutt	2016-04-18	kb_g_206992_model_gf	Kbase	kb|g.206992		1118059	2547132195	1751953	425	1003	818
Kandleria vitulina DSM 20405	kb_g_241318_model_gf	Kandleria_vitulina_DSM_20405	Bacteria	Firmicutes	Erysipelotrichia	Erysipelotrichales	Erysipelotrichaceae	Kandleria	Kandleria vitulina	KBase	Obligate anaerobe	Saccharolytic, fermentative	Positive		Laura Kutt	2016-04-18	kb_g_241318_model_gf	Kbase	kb|g.241318		1410657	NA	2122058	588	1195	926
Lachnospira multipara ATCC 19207	kb_g_209041_model_gf	Lachnospira_multipara_ATCC_19207	Bacteria	Firmicutes	Clostridia	Clostridiales	Lachnospiraceae	Lachnospira	Lachnospira multipara	KBase	Obligate anaerobe	Saccharolytic, fermentative	Positive		Laura Kutt	2016-04-19	kb_g_209041_model_gf	Kbase	kb|g.209041		1282887	NA	2869885	554	1161	931
Megamonas funiformis YIT 11815	kb_g_27486_model_gf	Megamonas_funiformis_YIT_11815	Bacteria	Firmicutes	Negativicutes	Selenomonadales	Selenomonadaceae	Megamonas	Megamonas funiformis	KBase	Obligate anaerobe	Saccharolytic, fermentative	Negative		Laura Kutt	2016-04-18	kb_g_27486_model_gf	Kbase	kb|g.27486	Megamonas funiformis YIT 11815 (742816.3)	742816	2513237399	2533141	812	1249	935
Methanobrevibacter ruminantium M1	kb_g_224117_model_gf	Methanobrevibacter_ruminantium_M1	Archaea	Euryarchaeota	Methanobacteria	Methanobacteriales	Methanobacteriaceae	Methanobrevibacter	Methanobrevibacter ruminantium	KBase	Obligate anaerobe	Methanogen	Positive		Laura Kutt	2016-04-19	kb_g_224117_model_gf	Kbase	kb|g.224117		634498	646311943	2937203	389	956	839
Methanomassiliicoccus luminyensis B10	kb_g_223963_model_gf	Methanomassiliicoccus_luminyensis_B10	Archaea	Euryarchaeota	Thermoplasmata	Methanomassiliicoccales	Methanomassiliicoccaceae	Methanomassiliicoccus	Methanomassiliicoccus luminyensis	KBase	Obligate anaerobe	Utilizes methanol	Positive		Laura Kutt	2016-04-19	kb_g_223963_model_gf	Kbase	kb|g.223963		1175296	2518645582	2620233	494	1002	833
Mitsuokella jalaludinii DSM 13811	kb_g_241944_model_gf	Mitsuokella_jalaludinii_DSM_13811	Bacteria	Firmicutes	Negativicutes	Selenomonadales	Selenomonadaceae	Mitsuokella	Mitsuokella jalaludinii	KBase	Obligate anaerobe	Saccharolytic, fermentative	Negative		Laura Kutt	2016-04-18	kb_g_241944_model_gf	Kbase	kb|g.241944		1410665	2561511231	2412558	677	1206	904
Oribacterium sinus F0268	kb_g_2530_model_gf	Oribacterium_sinus_F0268	Bacteria	Firmicutes	Clostridia	Clostridiales	Lachnospiraceae	Oribacterium	Oribacterium sinus	KBase	Obligate anaerobe	Saccharolytic, fermentative	Positive		Laura Kutt	2016-04-18	kb_g_2530_model_gf	Kbase	kb|g.2530	Oribacterium sinus F0268 (585501.3)	585501	NA	2706954	596	1159	897
Parabacteroides gordonii DSM 23371	kb_g_207225_model_gf	Parabacteroides_gordonii_DSM_23371	Bacteria	Bacteroidetes	Bacteroidia	Bacteroidales	Porphyromonadaceae	Parabacteroides	Parabacteroides gordonii	KBase	Obligate anaerobe	Saccharolytic, fermentative	Negative		chenry	2016-04-15	kb_g_207225_model_gf	Kbase	kb|g.207225		1122931	NA	6673764	831	1308	1029
Paraprevotella clara YIT 11840	kb_g_27713_model_gf	Paraprevotella_clara_YIT_11840	Bacteria	Bacteroidetes	Bacteroidia	Bacteroidales	Prevotellaceae	Paraprevotella	Paraprevotella clara	KBase	Obligate anaerobe	Saccharolytic, fermentative	Negative		Laura Kutt	2016-04-17	kb_g_27713_model_gf	Kbase	kb|g.27713	Paraprevotella clara YIT 11840 (762968.3)	762968	NA	4187245	703	1103	915
Paraprevotella xylaniphila YIT 11841	kb_g_3278_model_gf	Paraprevotella_xylaniphila_YIT_11841	Bacteria	Bacteroidetes	Bacteroidia	Bacteroidales	Prevotellaceae	Paraprevotella	Paraprevotella xylaniphila	KBase	Obligate anaerobe	Saccharolytic, fermentative	Negative		Laura Kutt	2016-04-17	kb_g_3278_model_gf	Kbase	kb|g.3278	Paraprevotella xylaniphila YIT 11841 (762982.3)	762982	651324083	3789791	668	1088	889
Peptoniphilus harei ACS-146-V-Sch2b	kb_g_3675_model_gf	Peptoniphilus_harei_ACS_146_V_Sch2b	Bacteria	Firmicutes	Tissierellia	Tissierellales	Peptoniphilaceae	Peptoniphilus	Peptoniphilus harei	KBase	Obligate anaerobe	Asaccharolytic, peptone and oligopeptides as main energy source	Positive		Laura Kutt	2016-04-18	kb_g_3675_model_gf	Kbase	kb|g.3675	Peptoniphilus harei ACS-146-V-Sch2b (908338.3)	908338	649989982	1836030	514	1109	878
Peptoniphilus indolicus ATCC 29427	kb_g_28898_model_gf	Peptoniphilus_indolicus_ATCC_29427	Bacteria	Firmicutes	Tissierellia	Tissierellales	Peptoniphilaceae	Peptoniphilus	Peptoniphilus indolicus	KBase	Obligate anaerobe	Asaccharolytic, peptone and oligopeptides as main energy source	Positive		Laura Kutt	2016-04-18	kb_g_28898_model_gf	Kbase	kb|g.28898		997350	2513237301	2101630	540	1055	830
Peptoniphilus lacrimalis DSM 7455	kb_g_29655_model_gf	Peptoniphilus_lacrimalis_DSM_7455	Bacteria	Firmicutes	Tissierellia	Tissierellales	Peptoniphilaceae	Peptoniphilus	Peptoniphilus lacrimalis	KBase	Obligate anaerobe	Aaccharolytic, peptone and oligopeptides as main energy source	Positive		Laura Kutt	2016-04-18	kb_g_29655_model_gf	Kbase	kb|g.29655	Peptoniphilus lacrimalis DSM 7455 (1122949.3)	1122949	NA	1849103	487	1069	859
Peptostreptococcus anaerobius DSM 2949	kb_g_29656_model_gf	Peptostreptococcus_anaerobius_DSM_2949	Bacteria	Firmicutes	Clostridia	Clostridiales	Peptostreptococcaceae	Peptostreptococcus	Peptostreptococcus anaerobius	KBase	Obligate anaerobe	Saccharolytic, fermentative	Positive		Laura Kutt	2016-04-18	kb_g_29656_model_gf	Kbase	kb|g.29656	Peptostreptococcus anaerobius DSM 2949 (1122950.3)	1035196	NA	2106123	594	1170	904
Peptostreptococcus stomatis DSM 17678	kb_g_2602_model_gf	Peptostreptococcus_stomatis_DSM_17678	Bacteria	Firmicutes	Clostridia	Clostridiales	Peptostreptococcaceae	Peptostreptococcus	Peptostreptococcus stomatis	KBase	Obligate anaerobe	Saccharolytic, fermentative	Positive		Laura Kutt	2016-04-18	kb_g_2602_model_gf	Kbase	kb|g.2602	Peptostreptococcus stomatis DSM 17678 (596315.3)	596315	648276712	1988044	508	1105	871
Porphyromonas endodontalis ATCC 35406	kb_g_2242_model_gf	Porphyromonas_endodontalis_ATCC_35406	Bacteria	Bacteroidetes	Bacteroidia	Bacteroidales	Porphyromonadaceae	Porphyromonas	Porphyromonas endodontalis	KBase	Obligate anaerobe	Asaccharolytic	Negative		chenry	2016-04-15	kb_g_2242_model_gf	Kbase	kb|g.2242	Porphyromonas endodontalis ATCC 35406 (553175.3)	553175	643886148	2064508	462	975	795
Pseudobutyrivibrio ruminis AD2017	kb_g_208698_model_gf	Pseudobutyrivibrio_ruminis_AD2017	Bacteria	Firmicutes	Clostridia	Clostridiales	Christensenellaceae	Pseudobutyrivibrio	Pseudobutyrivibrio ruminis	KBase	Obligate anaerobe	Saccharolytic, fermentative	Negative		Laura Kutt	2016-04-18	kb_g_208698_model_gf	Kbase	kb|g.208698		1280694	NA	2911787	622	1175	941
Pseudoramibacter alactolyticus ATCC 23263	kb_g_3589_model_gf	Pseudoramibacter_alactolyticus_ATCC_23263	Bacteria	Firmicutes	Clostridia	Clostridiales	Eubacteriaceae	Pseudoramibacter	Pseudoramibacter alactolyticus	KBase	Obligate anaerobe	Saccharolytic, fermentative	Positive		Laura Kutt	2016-04-18	kb_g_3589_model_gf	Kbase	kb|g.3589	Pseudoramibacter alactolyticus ATCC 23263 (887929.3)	887929	NA	2362882	725	1106	918
Pyramidobacter piscolens W5455	kb_g_1034_model_gf	Pyramidobacter_piscolens_W5455	Bacteria	Synergistetes	Synergistia	Synergistales	Synergistaceae	Pyramidobacter	Pyramidobacter piscolens	KBase	Obligate anaerobe	Asaccharolytic, fermentative	Negative		Laura Kutt	2016-04-19	kb_g_1034_model_gf	Kbase	kb|g.1034	Pyramidobacter piscolens W5455 (352165.3)	352165	647000302	2562014	694	1164	931
Ruminococcus albus 7 = DSM 20455	kb_g_242552_model_gf	Ruminococcus_albus_7	Bacteria	Firmicutes	Clostridia	Clostridiales	Ruminococcaceae	Ruminococcus	Ruminococcus albus	KBase	Obligate anaerobe	Saccharolytic, fermentative	Positive		Laura Kutt	2016-04-18	kb_g_242552_model_gf	Kbase	kb|g.242552	Ruminococcus albus 7 (697329.5)	697329	NA	4326500	723	1148	966
Ruminococcus callidus ATCC 2776001	kb_g_215865_model_gf	Ruminococcus_callidus_ATCC_2776001	Bacteria	Firmicutes	Clostridia	Clostridiales	Ruminococcaceae	Ruminococcus	Ruminococcus callidus	KBase	Obligate anaerobe	Saccharolytic, fermentative	Positive		Laura Kutt	2016-04-18	kb_g_215865_model_gf	Kbase	kb|g.215865		411473	2597490297	3070687	565	1138	912
Ruminococcus flavefaciens ATCC 19208	kb_g_210295_model_gf	Ruminococcus_flavefaciens_ATCC_19208	Bacteria	Firmicutes	Clostridia	Clostridiales	Ruminococcaceae	Ruminococcus	Ruminococcus flavefaciens	KBase	Obligate anaerobe	Saccharolytic, fermentative	Positive		Laura Kutt	2016-04-18	kb_g_210295_model_gf	Kbase	kb|g.210295		1336236	NA	3581418	627	1169	952
Ruminococcus flavefaciens FD-1	kb_g_2724_model_gf	Ruminococcus_flavefaciens_FD_1	Bacteria	Firmicutes	Clostridia	Clostridiales	Ruminococcaceae	Ruminococcus	Ruminococcus flavefaciens	KBase	Obligate anaerobe	Saccharolytic, fermentative	Positive		Laura Kutt	2016-05-30	kb_g_2724_model_gf	Kbase	kb|g.2724	Ruminococcus flavefaciens FD-1 (641112.4)	641112	645951829	4573608	734	1127	936
Ruminococcus gauvreauii DSM 19829	kb_g_207264_model_gf	Ruminococcus_gauvreauii_DSM_19829	Bacteria	Firmicutes	Clostridia	Clostridiales	Lachnospiraceae	Ruminococcus	Ruminococcus gauvreauii	KBase	Obligate anaerobe	Saccharolytic, fermentative	Positive		Laura Kutt	2016-04-18	kb_g_207264_model_gf	Kbase	kb|g.207264		1123075	NA	4094278	955	1276	1035
Selenomonas ruminantium AC2024	kb_g_242786_model_gf	Selenomonas_ruminantium_AC2024	Bacteria	Firmicutes	Negativicutes	Selenomonadales	Selenomonadaceae	Veillonella	Selenomonas ruminantium	KBase	Obligate anaerobe	Saccharolytic, fermentative	Negative		Laura Kutt	2016-04-18	kb_g_242786_model_gf	Kbase	kb|g.242786		1392501	2558860977	2831713	701	1235	939
Slackia exigua ATCC 700122	kb_g_2778_model_gf	Slackia_exigua_ATCC_700122	Bacteria	Actinobacteria	Coriobacteriia	Coriobacteriales	Coriobacteriaceae	Slackia	Slackia exigua	KBase	Obligate anaerobe	Asaccharolytic, nonfermentative	Positive		chenry	2016-04-15	kb_g_2778_model_gf	Kbase	kb|g.2778	Slackia exigua ATCC 700122 (649764.3)	649764	NA	2096289	542	1037	886
Slackia piriformis YIT 12062	kb_g_27488_model_gf	Slackia_piriformis_YIT_12062	Bacteria	Actinobacteria	Coriobacteriia	Coriobacteriales	Coriobacteriaceae	Slackia	Slackia piriformis	KBase	Obligate anaerobe	Asaccharolytic, nonfermentative	Positive		chenry	2016-04-15	kb_g_27488_model_gf	Kbase	kb|g.27488	Slackia piriformis YIT 12062 (742818.3)	742818	2529292933	2100457	557	997	843
Solobacterium moorei DSM 22971	kb_g_207281_model_gf	Solobacterium_moorei_DSM_22971	Bacteria	Firmicutes	Erysipelotrichia	Erysipelotrichales	Erysipelotrichaceae	Solobacterium	Solobacterium moorei	KBase	Obligate anaerobe	Saccharolytic, fermentative	Positive		Laura Kutt	2016-04-18	kb_g_207281_model_gf	Kbase	kb|g.207281		1123263	NA	2335456	511	1058	809
Solobacterium moorei F0204	kb_g_3055_model_gf	Solobacterium_moorei_F0204	Bacteria	Firmicutes	Erysipelotrichia	Erysipelotrichales	Erysipelotrichaceae	Solobacterium	Solobacterium moorei	KBase	Obligate anaerobe	Saccharolytic, fermentative	Positive		Laura Kutt	2016-05-30	kb_g_3055_model_gf	Kbase	kb|g.3055	Solobacterium moorei F0204 (706433.3)	706433	NA	1970245	509	1052	802
Stenotrophomonas maltophilia D457	kb_g_25005_model_gf	Stenotrophomonas_maltophilia_D457	Bacteria	Proteobacteria	Gammaproteobacteria	Xanthomonadales	Xanthomonadaceae	Stenotrophomonas	Stenotrophomonas maltophilia	KBase	Obligate anaerobe	Asaccharolytic	Negative		Laura Kutt	2016-04-19	kb_g_25005_model_gf	Kbase	kb|g.25005	Stenotrophomonas maltophilia D457 (1163399.5)	1163399	2513237183	4769156	904	1355	1078
Stenotrophomonas rhizophila PCA13	kb_g_245260_model_gf	Stenotrophomonas_rhizophila_PCA13	Bacteria	Proteobacteria	Gammaproteobacteria	Xanthomonadales	Xanthomonadaceae	Stenotrophomonas	Stenotrophomonas rhizophila	KBase	Obligate anaerobe	Asaccharolytic	Negative		Laura Kutt	2016-04-19	kb_g_245260_model_gf	Kbase	kb|g.245260		1255680	2576861471	4648976	806	1401	1116
Streptococcus pleomorphus DSM 20574	kb_g_207294_model_gf	Streptococcus_pleomorphus_DSM_20574	Bacteria	Firmicutes	Erysipelotrichia	Erysipelotrichales	Erysipelotrichaceae	Streptococcus	Streptococcus pleomorphus	KBase	Obligate anaerobe	Saccharolytic, fermentative	Negative		Laura Kutt	2016-04-18	kb_g_207294_model_gf	Kbase	kb|g.207294		1123313	2524614880	1992636	583	1081	901
Streptococcus thoraltensis DSM 12221	kb_g_29709_model_gf	Streptococcus_thoraltensis_DSM_12221	Bacteria	Firmicutes	Bacilli	Lactobacillales	Streptococcaceae	Streptococcus	Streptococcus thoraltensis	KBase	Obligate anaerobe	Saccharolytic, respiratory or fermentative	Positive		Laura Kutt	2016-04-18	kb_g_29709_model_gf	Kbase	kb|g.29709	Streptococcus thoraltensis DSM 12221 (1123318.3)	1123318	NA	2383584	684	1210	904
Tannerella forsythia ATCC 43037	kb_g_26084_model_gf	Tannerella_forsythia_ATCC_43037	Bacteria	Bacteroidetes	Bacteroidia	Bacteroidales	Porphyromonadaceae	Tannerella	Tannerella forsythia	KBase	Obligate anaerobe	Asaccharolytic	Negative		chenry	2016-04-15	kb_g_26084_model_gf	Kbase	kb|g.26084	Tannerella forsythia ATCC 43037 (203275.8)	28112	2512047036	3405521	586	1058	865
Veillonella dispar ATCC 17748	kb_g_2193_model_gf	Veillonella_dispar_ATCC_17748	Bacteria	Firmicutes	Negativicutes	Veillonellales	Veillonellaceae	Veillonella	Veillonella dispar	KBase	Obligate anaerobe	Saccharolytic, fermentative	Negative		Laura Kutt	2016-04-18	kb_g_2193_model_gf	Kbase	kb|g.2193	Veillonella dispar ATCC 17748 (546273.3)	546273	NA	2118767	668	1124	880
Veillonella ratti ACS-216-V-Col6b	kb_g_28045_model_gf	Veillonella_ratti_ACS_216_V_Col6b	Bacteria	Firmicutes	Negativicutes	Veillonellales	Veillonellaceae	Veillonella	Veillonella ratti	KBase	Obligate anaerobe	Saccharolytic, fermentative	Negative		Laura Kutt	2016-04-18	kb_g_28045_model_gf	Kbase	kb|g.28045	Veillonella ratti ACS-216-V-Col6b (883156.3)	883156	2534681824	2286294	717	1148	904
Yersinia rohdei ATCC 43380	kb_g_2092_model_gf	Yersinia_rohdei_ATCC_43380	Bacteria	Proteobacteria	Gammaproteobacteria	Enterobacteriales	Enterobacteriaceae	Yersina	Yersinia rohdei	KBase	Obligate anaerobe	Saccharolytic, fermentative	Positive		Laura Kutt	2016-04-18	kb_g_2092_model_gf	Kbase	kb|g.2092	Yersinia rohdei ATCC 43380 (527004.3)	527004	645058789	4317478	1197	1689	1188
Clostridium cellobioparum DSM 1351 = ATCC 15832	kb_g_240320_model_gf	Clostridium_cellobioparum_DSM_1351	Bacteria	Firmicutes	Clostridia	Clostridiales	Ruminococcaceae	Ruminiclostridium	Clostridium cellobioparum	KBase			Negative		Laura Kutt	2016-04-18	kb_g_240320_model_gf	Kbase	kb|g.240320		1121303	NA	6123579	1047	1358	1055
Clostridium clariflavum DSM 19732	kb_g_27460_model_gf	Clostridium_clariflavum_DSM_19732	Bacteria	Firmicutes	Clostridia	Clostridiales	Ruminococcaceae	Ruminiclostridium	Clostridium clariflavum	KBase					Laura Kutt	2016-04-18	kb_g_27460_model_gf	Kbase	kb|g.27460	Clostridium clariflavum DSM 19732 (720554.3)	720554	2507262051	4897678	758	1229	983
Lysinibacillus fusiformis ZB2	kb_g_25748_model_gf	Lysinibacillus_fusiformis_ZB2	Bacteria	Firmicutes	Bacilli	Bacillales	Planococcaceae	Lysinbacillus	Lysinibacillus fusiformis	KBase					Laura Kutt	2016-05-30	kb_g_25748_model_gf	Kbase	kb|g.25748	Lysinibacillus fusiformis ZB2 (1231627.3)	1231627	2519899756	4550616	1073	1488	1132
Lysinibacillus sphaericus C3-41	kb_g_1506_model_gf	Lysinibacillus_sphaericus_C3_41	Bacteria	Firmicutes	Bacilli	Bacillales	Planococcaceae	Lysinbacillus	Lysinibacillus sphaericus	KBase					Laura Kutt	2016-04-18	kb_g_1506_model_gf	Kbase	kb|g.1506	Lysinibacillus sphaericus C3-41 (444177.5)	444177	641522637	4817463	1090	1470	1120
Paenibacillus barengoltzii G22	kb_g_31355_model_gf	Paenibacillus_barengoltzii_G22	Bacteria	Firmicutes	Bacilli	Bacillales	Paenibacillaceae	Paenibacillus	Paenibacillus barengoltzii	KBase					Laura Kutt	2016-04-18	kb_g_31355_model_gf	Kbase	kb|g.31355	Paenibacillus barengoltzii G22 (1235795.3)	1235795	2563367168	4749952	1064	1491	1133
Peptoniphilus timonensis JC401	kb_g_24182_model_gf	Peptoniphilus_timonensis_JC401	Bacteria	Firmicutes	Tissierellia	Tissierellales	Peptoniphilaceae	Peptoniphilus	Peptoniphilus timonensis	KBase					Laura Kutt	2016-04-18	kb_g_24182_model_gf	Kbase	kb|g.24182		1095770	2619619100	1726703	480	1030	841
Stoquefichus massiliensis AP9	kb_g_208018_model_gf	Stoquefichus_massiliensis_AP9	Bacteria	Firmicutes	Erysipelotrichia	Erysipelotrichales	Erysipelotrichaceae	Stoquefichus	Stoquefichus massiliensis	KBase					Laura Kutt	2016-04-18	kb_g_208018_model_gf	Kbase	kb|g.208018		1211844	2600255145	3433040	787	1171	951
