# Supplementary material for: Metabolic Dependencies Underlie Interaction Patterns of Gut Microbiota During Enteropathogenesis
Source: Front Microbiol. 2019 Jun 4;10:1205. doi: 10.3389/fmicb.2019.01205 (PMC6558107; doi:10.3389/fmicb.2019.01205)
Supplement: Supplementary file 3 [file Table_3.XLS]

## Sheet: Table S3
Table S3: Four measures of centrality (degree centrality, closeness centrality, betweenness centrality, and PageRank) in health.
	Label	species	type	Degree	closnesscentrality	betweenesscentrality	pageranks
1	Bif longum infantis 157F-NC	Bifidobacterium longum	Probiotic	118	1	0.035088	0.04451
2	Bif longum longum ATCC 55813	Bifidobacterium longum	Probiotic	118	1	0.035088	0.036949
3	Rum bromii L2-63	Ruminococcus bromii	Commensal	118	1	0.035088	0.035395
4	Rum champanellensis 18P13	Ruminococcus champanellensis	Commensal	118	1	0.035088	0.034406
5	Bif longum longum CCUG 52486	Bifidobacterium longum	Probiotic	118	1	0.035088	0.031918
6	Bif adolescentis ATCC 15703	Bifidobacterium adolescentis	Probiotic	118	1	0.035088	0.031408
7	Ros intestinalis L1-82	Roseburia intestinalis	Commensal	118	1	0.035088	0.029042
8	Eub siraeum 70/3	Eubacterium siraeum	Commensal	117	0.983333	0	0.027211
9	Bif longum NCC2705	Bifidobacterium longum	Probiotic	118	1	0.035088	0.026394
10	Eub hallii L2-7	Eubacterium hallii	Commensal	118	1	0.035088	0.025785
11	Bif longum longum JCM 1217	Bifidobacterium longum	Probiotic	118	1	0.035088	0.02528
12	Bif longum E18	Bifidobacterium longum	Probiotic	118	1	0.035088	0.023325
13	Eub eligens ATCC 27750	Eubacterium eligens	Commensal	118	1	0.035088	0.023197
14	Dia invisus DSM 15470	Dialister invisus	Commensal	118	1	0.035088	0.02272
15	Bif longum DJO10A	Bifidobacterium longum	Probiotic	118	1	0.035088	0.021452
16	Ali putredinis DSM 17216	Alistipes putredinis	Commensal	118	1	0.035088	0.020249
17	Bif longum longum BBMN68	Bifidobacterium longum	Probiotic	118	1	0.035088	0.019932
18	Bac eggerthii DSM 20697	Bacteroides eggerthii	Commensal	118	1	0.035088	0.018909
19	Bif longum longum JDM301	Bifidobacterium longum	Probiotic	118	1	0.035088	0.018646
20	Eub rectale M104/1	Eubacterium rectale	Commensal	118	1	0.035088	0.018136
21	Col aerofaciens ATCC 25986	Collinsella aerofaciens	Commensal	118	1	0.035088	0.018029
22	Pre copri CB7, DSM 18205	Prevotella copri	Commensal	118	1	0.035088	0.018015
23	Bac uniformis ATCC 8492	Bacteroides uniformis	Commensal	118	1	0.035088	0.01781
24	Bif longum infantis ATCC 15697	Bifidobacterium longum	Probiotic	118	1	0.035088	0.01751
25	Sut wadsworthensis 3_1_45B	Sutterella wadsworthensis	Pathogen	118	1	0.035088	0.01702
26	Bac dorei DSM 17855	Bacteroides dorei	Commensal	118	1	0.035088	0.016093
27	Par clara YIT 11840	Paraprevotella clara	null	118	1	0.035088	0.015984
28	Ros inulinivorans DSM 16841	Roseburia inulinivorans	Commensal	118	1	0.035088	0.014639
29	Eub siraeum DSM 15702	Eubacterium siraeum	Commensal	118	1	0.035088	0.014461
30	Eub ventriosum ATCC 27560	Eubacterium ventriosum	Commensal	118	1	0.035088	0.014446
31	Bac coprocola M16, DSM 17136	Bacteroides coprocola	Commensal	118	1	0.035088	0.014237
32	Ali indistinctus YIT 12060	Alistipes indistinctus	null	118	1	0.035088	0.013364
33	Eub hallii DSM 3353	Eubacterium hallii	Commensal	118	1	0.035088	0.013305
34	Odo splanchnicus 1651/6, DSM 20712	Odoribacter splanchnicus	Commensal	118	1	0.035088	0.012954
35	Fae cf. prausnitzii KLE1255	Faecalibacterium prausnitzii	Commensal	118	1	0.035088	0.012638
36	Fae prausnitzii L2-6	Faecalibacterium prausnitzii	Commensal	118	1	0.035088	0.012503
37	Eub rectale ATCC 33656	Eubacterium rectale	Commensal	116	1	0	0.012433
38	Rum lactaris ATCC 29176	Ruminococcus lactaris	Commensal	118	1	0.035088	0.012395
39	Bar intestinihominis YIT 11860	Barnesiella intestinihominis	Commensal	118	1	0.035088	0.01208
40	Bac ovatus SD CC 2a	Bacteroides ovatus	Commensal	118	1	0.035088	0.011967
41	Bac ovatus SD CMC 3f	Bacteroides ovatus	Commensal	118	1	0.035088	0.01176
42	Bac finegoldii DSM 17565	Bacteroides finegoldii	Commensal	118	1	0.035088	0.011674
43	Ali shahii WAL 8301	Alistipes shahii	null	117	0.983333	0	0.011223
44	Cop comes ATCC 27758	Coprococcus comes	Commensal	118	1	0.035088	0.010672
45	Ros hominis A2-183	Roseburia hominis	Commensal	118	1	0.035088	0.010596
46	Ali onderdonkii DSM 19147	Alistipes onderdonkii	null	118	1	0.035088	0.009936
47	Bac stercoris ATCC 43183	Bacteroides stercoris	Commensal	118	1	0.035088	0.009601
48	Bac coprophilus DSM 18228	Bacteroides coprophilus	Commensal	118	1	0.035088	0.009275
49	Bac ovatus ATCC 8483	Bacteroides ovatus	Commensal	118	1	0.035088	0.009256
50	Bac cellulosilyticus DSM 14838	Bacteroides cellulosilyticus	Commensal	118	1	0.035088	0.008205
51	Bac eggerthii 1_2_48FAA	Bacteroides eggerthii	Commensal	118	1	0.035088	0.007928
52	Bac caccae ATCC 43185	Bacteroides caccae	Commensal	118	1	0.035088	0.007731
53	Par johnsonii DSM 18315	Parabacteroides johnsonii	Commensal	118	1	0.035088	0.007675
54	Bac massiliensis B846dnLKV334 = Timone 84634 = DSM 17679 = JCM 13223	Bacteroides massiliensis	Commensal	118	1	0.035088	0.007458
55	Rum callidus ATCC 2776001	Ruminococcus callidus	null	118	1	0.035088	0.00745
56	Par merdae ATCC 43184	Parabacteroides merdae	Commensal	118	1	0.035088	0.007165
57	Bac vulgatus ATCC 8482	Bacteroides vulgatus	Commensal	118	1	0.035088	0.00684
58	Fae prausnitzii SL3/3	Faecalibacterium prausnitzii	Commensal	118	1	0.035088	0.006593
59	Fae prausnitzii M21/2	Faecalibacterium prausnitzii	Commensal	118	1	0.035088	0.00622
60	Bac thetaiotaomicron VPI-5482	Bacteroides thetaiotaomicron	Commensal	118	1	0.035088	0.005997
