# Supplementary material for: Metabolic Dependencies Underlie Interaction Patterns of Gut Microbiota During Enteropathogenesis
Source: Front Microbiol. 2019 Jun 4;10:1205. doi: 10.3389/fmicb.2019.01205 (PMC6558107; doi:10.3389/fmicb.2019.01205)
Supplement: Supplementary file 4 [file Table_4.XLS]

## Sheet: Table S4
Table S4: Four measures of centrality (degree centrality, closeness centrality, betweenness centrality, and PageRank) in disease.
	Label	species	type	Degree	closnesscentrality	betweenesscentrality	pageranks
1	Bif longum infantis 157F-NC	Bifidobacterium longum	Probiotic	130	1	0.031746	0.041944
2	Met smithii ATCC 35061	Methanobrevibacter smithii	Commensal	130	1	0.031746	0.036095
3	Bif longum longum ATCC 55813	Bifidobacterium longum	Probiotic	130	1	0.031746	0.035676
4	Rum bromii L2-63	Ruminococcus bromii	Commensal	130	1	0.031746	0.032839
5	Bif adolescentis ATCC 15703	Bifidobacterium adolescentis	Probiotic	130	1	0.031746	0.031402
6	Bif longum longum CCUG 52486	Bifidobacterium longum	Probiotic	130	1	0.031746	0.029901
7	Ros intestinalis L1-82	Roseburia intestinalis	Commensal	130	1	0.031746	0.028006
8	Bif longum longum JCM 1217	Bifidobacterium longum	Probiotic	130	1	0.031746	0.025902
9	Bif longum NCC2705	Bifidobacterium longum	Probiotic	130	1	0.031746	0.025825
10	Eub siraeum 70/3	Eubacterium siraeum	Commensal	129	0.984848	0	0.024909
11	Bif longum E18	Bifidobacterium longum	Probiotic	130	1	0.031746	0.023783
12	Dia invisus DSM 15470	Dialister invisus	Commensal	130	1	0.031746	0.022527
13	Akk muciniphila ATCC BAA-835	Akkermansia muciniphila	Commensal	130	1	0.031746	0.021294
14	Bif longum DJO10A	Bifidobacterium longum	Probiotic	130	1	0.031746	0.02127
15	Ali putredinis DSM 17216	Alistipes putredinis	Commensal	130	1	0.031746	0.021247
16	Bif longum longum BBMN68	Bifidobacterium longum	Probiotic	130	1	0.031746	0.020569
17	Bif longum longum JDM301	Bifidobacterium longum	Probiotic	130	1	0.031746	0.019947
18	Bac uniformis ATCC 8492	Bacteroides uniformis	Commensal	130	1	0.031746	0.017577
19	Sut wadsworthensis 3_1_45B	Sutterella wadsworthensis	Pathogen	130	1	0.031746	0.016896
20	Bif longum infantis ATCC 15697	Bifidobacterium longum	Probiotic	130	1	0.031746	0.016563
21	Eub rectale M104/1	Eubacterium rectale	Commensal	130	1	0.031746	0.016265
22	Pre copri CB7, DSM 18205	Prevotella copri	Commensal	130	1	0.031746	0.01618
23	Eub siraeum DSM 15702	Eubacterium siraeum	Commensal	130	1	0.031746	0.015973
24	Bac dorei DSM 17855	Bacteroides dorei	Commensal	130	1	0.031746	0.015923
25	Kle pneumoniae pneumoniae MGH78578	Klebsiella pneumoniae	Opportunistic pathogen	130	1	0.031746	0.015691
26	Eub biforme DSM 3989	Eubacterium biforme	Commensal	130	1	0.031746	0.014688
27	Ros inulinivorans DSM 16841	Roseburia inulinivorans	Commensal	130	1	0.031746	0.014651
28	Vei ratti ACS-216-V-Col6b	Veillonella ratti	null	130	1	0.031746	0.013972
29	Ros hominis A2-183	Roseburia hominis	Commensal	130	1	0.031746	0.013705
30	Odo splanchnicus 1651/6, DSM 20712	Odoribacter splanchnicus	Commensal	130	1	0.031746	0.013657
31	Eub eligens ATCC 27750	Eubacterium eligens	Commensal	130	1	0.031746	0.013245
32	Rum lactaris ATCC 29176	Ruminococcus lactaris	Commensal	130	1	0.031746	0.012916
33	Esc coli SE11	Escherichia coli	Commensal	130	1	0.031746	0.01282
34	Eub rectale ATCC 33656	Eubacterium rectale	Commensal	128	1	0	0.012727
35	Fae cf. prausnitzii KLE1255	Faecalibacterium prausnitzii	Commensal	130	1	0.031746	0.012661
36	Fae prausnitzii L2-6	Faecalibacterium prausnitzii	Commensal	130	1	0.031746	0.011782
37	Bac ovatus SD CC 2a	Bacteroides ovatus	Commensal	130	1	0.031746	0.011711
38	Bar intestinihominis YIT 11860	Barnesiella intestinihominis	Commensal	130	1	0.031746	0.011393
39	Bac ovatus SD CMC 3f	Bacteroides ovatus	Commensal	130	1	0.031746	0.011125
40	Par distasonis ATCC 8503	Parabacteroides distasonis	Commensal	130	1	0.031746	0.01051
41	Cop comes ATCC 27758	Coprococcus comes	Commensal	130	1	0.031746	0.010482
42	Esc coli UTI89 (UPEC)	Escherichia coli	Pathogen	130	1	0.031746	0.010209
43	Par goldsteinii dnLKV18	Parabacteroides goldsteinii	Commensal	130	1	0.031746	0.010144
44	Bac finegoldii DSM 17565	Bacteroides finegoldii	Commensal	130	1	0.031746	0.009939
45	Ali shahii WAL 8301	Alistipes shahii	null	129	0.984848	0	0.009926
46	Ali finegoldii DSM 17242	Alistipes finegoldii	null	130	1	0.031746	0.00946
47	Ali onderdonkii DSM 19147	Alistipes onderdonkii	null	130	1	0.031746	0.009445
48	Esc coli str. K-12 substr. MG1655	Escherichia coli	Commensal	130	1	0.031746	0.009391
49	Esc coli O157:H7 str. Sakai	Escherichia coli	Pathogen	130	1	0.031746	0.009368
50	Bac fragilis 3_1_12	Bacteroides fragilis	Commensal	130	1	0.031746	0.009319
51	Dor longicatena DSM 13814	Dorea longicatena	Commensal	130	1	0.031746	0.008854
52	Bac ovatus ATCC 8483	Bacteroides ovatus	Commensal	130	1	0.031746	0.008474
53	Bac fragilis 638R	Bacteroides fragilis	Commensal	130	1	0.031746	0.008153
54	Bac fragilis NCTC 9343	Bacteroides fragilis	Commensal	130	1	0.031746	0.008063
55	Rum callidus ATCC 2776001	Ruminococcus callidus	null	130	1	0.031746	0.008032
56	Bac fragilis YCH46	Bacteroides fragilis	Commensal	130	1	0.031746	0.007771
57	Bac salyersiae WAL 10018 = DSM 18765 = JCM 12988	Bacteroides salyersiae	Commensal	130	1	0.031746	0.007618
58	Bac cellulosilyticus DSM 14838	Bacteroides cellulosilyticus	Commensal	130	1	0.031746	0.007276
59	Bac vulgatus ATCC 8482	Bacteroides vulgatus	Commensal	130	1	0.031746	0.007233
60	Meg funiformis YIT 11815	Megamonas funiformis	null	130	1	0.031746	0.007015
61	Par merdae ATCC 43184	Parabacteroides merdae	Commensal	130	1	0.031746	0.006877
62	Bac nordii CL02T12C05	Bacteroides nordii	Commensal	130	1	0.031746	0.006799
63	Bac caccae ATCC 43185	Bacteroides caccae	Commensal	130	1	0.031746	0.006591
64	Fae prausnitzii SL3/3	Faecalibacterium prausnitzii	Commensal	130	1	0.031746	0.006316
65	Fae prausnitzii M21/2	Faecalibacterium prausnitzii	Commensal	130	1	0.031746	0.005836
66	Bac thetaiotaomicron VPI-5482	Bacteroides thetaiotaomicron	Commensal	130	1	0.031746	0.005643
